# Supplementary material for: Fuzzy supertertiary interactions within PSD-95 enable ligand binding
Source: eLife. 2022 Sep 7;11:e77242. doi: 10.7554/eLife.77242 (PMC9581536; doi:10.7554/eLife.77242)
Supplement: Figure 4—source data 1. — The data is included as excel files for the accumulated per-frame (i.e. pointwise) FRET along with the time-averaged (per molecule) FRET for each selected molecule. Also included are the intensity time traces for representative molecules along with summary information about the number of molecules for each data panel. [file elife-77242-fig4-data1.zip]

Archive with 11 entries (11 files):
- Figure 6 Source Data/Molecule Number Information.xlsx
- Figure 6 Source Data/P1-G2.csv
- Figure 6 Source Data/P1-G3.csv
- Figure 6 Source Data/P1-G4.csv
- Figure 6 Source Data/P2-G1.csv
- Figure 6 Source Data/P3-G5.csv
- Figure 6 Source Data/P3-S2.csv
- Figure 6 Source Data/Raw data for Figure 4 Figure Supplement 1A.xlsx
- Figure 6 Source Data/Raw data for Figure 4 Figure Supplement 1B.xlsx
- Figure 6 Source Data/Raw Data for Figure 4 Figure Supplement 1C.pxp
- Figure 6 Source Data/Raw data for Figure 4A.xlsx
