# Supplementary material for: Fuzzy supertertiary interactions within PSD-95 enable ligand binding
Source: eLife. 2022 Sep 7;11:e77242. doi: 10.7554/eLife.77242 (PMC9581536; doi:10.7554/eLife.77242)
Supplement: Figure 4—source data 1. — The data is included as excel files for the accumulated per-frame (i.e. pointwise) FRET along with the time-averaged (per molecule) FRET for each selected molecule. Also included are the intensity time traces for representative molecules along with summary information about the number of molecules for each data panel. [file elife-77242-fig4-data1.zip › Figure 6 Source Data/Molecule Number Information.xlsx]

## Sheet: Sheet1
Variants		# of sample used	# of repeats	# of moles.	# of pwFRET data points	# movies
P3-S2	F.L.	1	3	69	6563	15
	PSG	1	3	189	3376	24
P1-G3	F.L.	1	3	610	4487	25
	PSG	1	3	236	2733	29
P3-G5	F.L.	1	2	55	1875	20
	PSG	1	2	82	4833	15
P2-G1	F.L.	1	3	120	3023	24
	PSG	1	3	273	2504	18
P1-G4	F.L.	1	3	80	6434	15
	PSG	1	3	198	11843	26
P1-G2	F.L.	1	3	202	2187	22
	PSG	1	3	115	3337	18
