# Supplementary material for: Fuzzy supertertiary interactions within PSD-95 enable ligand binding
Source: eLife. 2022 Sep 7;11:e77242. doi: 10.7554/eLife.77242 (PMC9581536; doi:10.7554/eLife.77242)
Supplement: Figure 4—source data 1. — The data is included as excel files for the accumulated per-frame (i.e. pointwise) FRET along with the time-averaged (per molecule) FRET for each selected molecule. Also included are the intensity time traces for representative molecules along with summary information about the number of molecules for each data panel. [file elife-77242-fig4-data1.zip › Figure 6 Source Data/P1-G2.csv]

Pointwise				Per molecule
P1-G2				P1-G2
FL	PSG			FL	PSG
0.55647	0.43858			0.056086	0.88237
0.55409	0.43898			0.51292	0.72437
0.38223	0.46882			0.32549	0.97563
0.39866	0.5368			0.18223	0.27624
0.29703	0.62002			0.036286	0.71918
0.36245	0.54214			-0.0010388	0.54324
0.34851	0.53543			0.093561	0.35928
0.34959	0.35501			0.1443	0.19281
0.28299	0.53167			0.11967	0.11319
0.24519	0.53389			0.35174	0.087483
0.36493	0.51288			0.20866	0.21258
0.29306	0.52351			0.038638	0.000721
0.29676	0.46792			0.23717	0.93236
0.3281	0.55663			0.38397	0.18209
0.33473	0.59439			0.4297	0.26477
0.37562	0.5753			0.27148	0.70456
0.26763	0.52154			0.86249	0.45748
0.30149	0.62158			0.50116	0.93706
0.27377	0.64563			0.33971	0.61569
0.27894	0.50727			0.21194	0.67036
0.30483	0.44389			0.27838	0.4129
0.19184	0.39114			0.15182	0.33518
0.33037	0.30286			0.28899	0.27867
0.28336	0.30569			0.10364	0.53257
0.26163	0.36061			0.035927	0.8529
0.2417	0.34183			0.19674	0.10178
0.29466	0.38542			0.72377	0.33615
0.33875	0.37883			0.40238	0.56326
0.27376	0.34086			0.045185	0.40487
0.30795	0.33624			0.22954	0.47226
0.32744	0.37035			0.24554	0.0089158
0.36136	0.31439			0.4051	0.56253
0.30028	0.33688			0.42889	0.70889
0.23217	0.34077			0.51426	0.50473
0.28199	0.32025			0.27456	0.48917
0.28196	0.32735			0.72134	0.73824
0.35888	0.39145			0.21438	0.31213
0.33795	0.35515			0.38167	0.77647
0.29521	0.35115			0.64246	0.10464
0.32152	0.29166			0.46211	0.12098
0.33799	0.38158			0.53662	0.46064
0.23951	0.30915			0.3884	0.83619
0.18733	0.37126			0.08612	0.073819
0.19945	0.38782			0.3265	0.59764
0.25683	0.41289			0.11371	0.90123
0.28081	0.41947			0.42483	0.61103
0.19078	0.33431			0.22476	0.16375
0.27409	0.40491			0.73199	0.49525
0.19496	0.41821			0.40842	0.57074
0.27106	0.33369			0.095409	0.8135
0.22715	0.33144			-0.023982	0.79093
0.32866	0.31786			0.62183	0.77917
0.29077	0.36673			0.079357	0.35689
0.29204	0.36305			0.45637	0.43288
0.34075	0.27659			0.28166	0.55946
0.3623	0.32134			0.19935	0.85333
0.28151	0.32692			-0.031921	1.0093
0.30458	0.2851			0.54457	0.31785
0.30852	0.27777			0.092044	0.19977
0.33073	0.40868			0.1167	0.59669
0.35738	0.34643			0.1225	0.55685
0.30984	0.36469			0.20872	0.98679
0.29904	0.34812			0.29891	0.36267
0.30654	0.31393			0.41524	0.66509
0.36786	0.37549			0.052235	0.10716
0.36575	0.29906			0.30595	0.68428
0.44143	0.3591			0.43696	0.12332
0.45472	0.33357			0.21472	0.74214
0.49922	0.28327			0.2553	0.52902
0.33857	0.38541			0.45089	0.98469
0.48204	0.30599			0.44609	0.80313
0.46703	0.42365			0.4157	0.72527
0.45208	0.37514			0.35595	0.21247
0.47383	0.36092			0.25914	0.51078
0.43691	0.43447			0.36358	0.39434
0.41285	0.31551			0.13249	0.35618
0.41654	0.4266			0.1512	0.44058
0.40384	0.41472			0.61165	0.60568
0.48758	0.48909			0.012507	0.34449
0.42941	0.36884			0.48403	0.40084
0.41544	0.48044			0.38121	0.42227
0.45829	0.47138			0.74386	0.10948
0.47052	0.57452			0.16524	0.42037
0.45283	0.23483			0.22008	0.42577
0.51873	0.26144			0.41184	0.59933
0.45148	0.39499			0.40197	0.32243
0.39911	0.49268			0.014651	0.29692
0.456	0.35514			0.17763	0.36285
0.49884	0.46915			0.35722	0.80718
0.51403	0.44153			0.63551	0.35122
0.48006	0.31727			0.51968	0.07934
0.45282	0.42838			0.49718	0.17064
0.49331	0.39525			0.19941	0.36716
0.44177	0.52809			0.11636	0.34934
0.53504	0.39394			0.57039	0.70247
0.50865	0.48199			0.092296	0.42079
0.41786	0.54582			0.16008	0.18461
0.42112	0.41216			0.77785	0.016046
0.45908	0.32925			0.32824	0.019553
0.41181	0.36685			0.22073	0.51066
0.47493	0.40532			0.82477	0.3411
0.36538	0.34457			0.20359	0.53329
0.44512	0.30525			0.41409	0.84128
0.46991	0.37708			0.34777	0.7392
0.52392	0.30934			0.92864	0.48482
0.40374	0.3362			0.63608	0.89533
0.45761	0.59602			0.66811	0.49999
0.41863	0.5004			0.21614	0.5243
0.51626	0.38031			0.46145	0.34727
0.45228	0.31857			0.78738	0.25176
0.43002	0.32008			0.6002	0.71657
0.40819	0.37085			0.78148	0.48271
0.38613	0.32513			0.79136	0.8995
0.46755	0.429			0.74398	0.91633
0.48212	0.32467			0.75835	0.34741
0.38418	0.49522			0.80654
0.48705	0.19892			0.23026
0.43501	0.18336			0.63961
0.54675	0.21729			0.78515
0.47287	0.20936			0.79649
0.49011	0.20339			0.29665
0.4119	0.1066			0.71794
0.39257	0.21911			0.46369
0.39859	0.21683			0.45021
0.43446	0.25089			0.34766
0.43679	0.26823			0.63249
0.49753	0.20816			0.37894
0.45214	0.25666			0.8849
0.31413	0.16664			0.3916
0.276	0.21691			0.80081
0.29642	0.13836			0.5441
0.33664	0.15513			0.99841
0.64075	0.17598			0.9718
0.6387	0.18028			0.67391
0.76906	0.20333			0.44435
0.76434	0.27616			0.70313
0.71581	0.1896			0.60798
0.66675	0.16716			0.70104
0.69464	0.21463			0.76189
0.70028	0.19247			0.73539
0.7575	0.22974			0.99037
0.76809	0.25331			0.75891
0.74746	0.31928			0.63138
0.72744	0.19394			0.19725
0.70019	0.23828			0.15725
0.806	0.13698			0.71966
0.7674	0.12996			0.85593
0.69098	0.17563			0.5968
0.54101	0.27511			0.84284
0.47755	0.21673			0.87378
0.66578	0.2115			0.89019
0.65143	0.21613			0.57937
0.44703	0.22843			0.25096
0.49446	0.25265			0.77242
0.68367	0.18102			0.18936
0.62286	0.1564			0.46483
0.59019	0.16676			0.97004
0.6704	0.20094			0.83759
0.67926	0.20125			0.21577
0.47756	0.14684			0.80724
0.46449	0.18191			0.40699
0.69763	0.21757			0.42819
0.65612	0.21985			0.22546
0.70162	0.15439			0.14009
0.73768	0.25013			0.45459
0.72916	0.21049			0.3187
0.73989	0.22312			0.98693
0.67858	0.16649			0.22905
0.69297	0.27703			0.25492
0.61366	0.31261			0.79732
0.72401	0.11914			0.94377
0.66908	0.20037			0.18839
0.58661	0.26177			0.43288
0.6505	0.25283			0.10527
0.60003	0.12408			0.54288
0.68553	0.158			0.2588
0.73433	0.15436			0.44401
0.69099	0.13191			0.7245
0.64983	0.26634			0.11042
0.70143	0.30886			0.16322
0.71443	0.29634			0.44389
0.65934	0.30637			0.22622
0.57868	0.28706			0.20347
0.67966	0.25203			0.48494
0.74031	0.12068			0.40068
0.67733	0.32511			0.49616
0.68377	0.31895			0.64797
0.54792	0.25911			0.063893
0.61631	0.26417			0.88377
0.5751	0.27825			0.3851
0.47266	0.17958			0.78476
0.48984	0.099003			0.96727
0.58092	0.17464			0.71636
0.58687	0.19254			0.74725
0.59854	0.1077			0.28955
0.50049	0.21652			0.87801
0.6437	0.24764			0.0037354
0.68918	0.16811			0.83448
0.55994	0.22427			0.4814
0.6863	0.21903			0.70725
0.48097	0.2319			0.17626
0.56014	0.28019			0.19109
0.40362	0.21627
0.65181	0.23276
0.72448	0.35313
0.7164	0.20683
0.51595	0.15972
0.55776	0.22399
0.53505	0.23549
0.64017	0.1163
0.49256	0.11452
0.55075	0.22968
0.48536	0.36155
0.67092	0.1655
0.5258	0.23377
0.8042	0.062335
0.69985	0.16195
0.83966	0.17601
0.57782	0.29536
0.54091	0.22833
0.70614	0.31711
0.54492	0.20759
0.56466	0.20276
0.54171	0.28703
0.58951	0.17975
0.42323	0.1733
0.58821	0.19797
0.60796	0.27816
0.60346	0.19249
0.62003	0.16605
0.66395	0.24329
0.51771	0.2043
0.64965	0.25179
0.66059	0.22911
0.68835	0.26671
0.51313	0.19468
0.49582	0.21876
0.67909	0.26992
0.47611	0.28175
0.45907	0.24346
0.55852	0.097777
0.64245	0.18195
0.44272	0.41298
0.4231	0.34335
0.48218	0.32792
0.55313	0.3507
0.49295	0.19848
0.51339	0.22191
0.47564	0.30624
0.51873	0.25157
0.4169	0.14929
0.40214	0.21826
0.56063	0.23883
0.56156	0.21318
0.54948	0.29484
0.48017	0.25173
0.45774	0.27883
0.37562	0.32747
0.63878	0.32776
0.40816	0.30144
0.50616	0.36074
0.62496	0.30796
0.54261	0.29833
0.57331	0.15493
0.54129	0.19594
0.48545	0.33156
0.54212	0.26873
0.49753	0.35322
0.4647	0.83056
0.43843	0.88902
0.41013	0.77488
0.66275	0.66142
0.68334	0.39013
0.47983	0.40506
0.43963	0.43038
0.47008	0.48358
0.39591	0.59608
0.45075	0.40695
0.50055	0.39696
0.44588	0.39805
0.31058	0.42303
0.3693	0.48997
0.35785	0.51318
0.2819	0.51053
0.35932	0.53751
0.34432	0.39658
0.37702	0.32673
0.33541	0.39569
0.40207	0.39138
0.38498	0.32274
0.39839	0.36145
0.47448	0.3573
0.58334	0.54781
0.48412	0.52201
0.54374	0.51882
0.76133	0.37181
0.65077	0.35577
0.65967	0.36249
0.64234	0.41962
0.72211	0.55793
0.81026	0.36671
0.66235	0.36203
0.68399	0.23157
0.84327	0.23447
0.87817	0.3781
0.8359	0.32541
0.87861	0.34111
0.89246	0.28863
0.81146	0.51896
0.75352	0.46048
0.66121	0.59061
0.58704	0.59118
0.67312	0.29374
0.7137	0.26194
0.66101	0.2492
0.76315	0.26751
0.80414	0.25371
0.7582	0.60842
0.69584	0.78607
0.7583	0.75967
0.66463	0.63412
0.7657	0.17776
0.52198	0.13891
0.86907	0.18986
0.80977	0.13031
0.6188	0.15676
0.57445	0.16427
0.63178	0.14158
0.56042	0.13137
0.63193	0.11868
0.47353	0.17042
0.55392	0.3317
0.61854	0.23793
0.62865	0.15492
0.7138	0.20052
0.63607	0.45377
0.50972	0.52206
0.62216	0.62682
0.64751	0.2435
0.59279	0.22258
0.7059	0.33803
0.6539	0.65239
0.67507	0.59808
0.63872	0.58357
0.58425	0.72892
0.63265	0.4896
0.49863	0.5164
0.46943	0.57653
0.58597	0.47328
0.57297	0.39793
0.40669	0.4522
0.38345	0.27791
0.3918	0.28369
0.40936	0.54902
0.71582	0.68903
0.5969	0.66576
0.55447	0.65009
0.70283	0.69553
0.64351	0.65708
0.59411	0.73925
0.63842	0.63014
0.56309	0.69599
0.6489	0.68582
0.68897	0.65558
0.47666	0.70388
0.49875	0.63219
0.4252	0.73008
0.38497	0.6693
0.33604	0.61123
0.45194	0.66335
0.70382	0.50362
0.49533	0.49623
0.47155	0.65711
0.49169	0.4131
0.48687	0.58873
0.42489	0.46241
0.38886	0.41293
0.59244	0.36307
0.6883	0.32809
0.35803	0.37587
0.67981	0.39422
0.9066	0.37753
0.91904	0.3156
0.94134	0.40438
0.58048	0.33141
0.55183	0.30629
0.44913	0.40267
0.5132	0.30558
0.439	0.34285
0.49344	0.35678
0.58264	0.33309
0.4904	0.26069
0.54838	0.35942
0.5172	0.24703
0.49218	0.32176
0.62833	0.41563
0.64603	0.2864
0.61021	0.39964
0.3604	0.3185
0.61187	0.29702
0.57203	0.34235
0.4136	0.26407
0.78478	0.39139
0.57486	0.35405
0.54119	0.47573
0.51954	0.36797
0.46769	0.35207
0.4201	0.39456
0.61095	0.40453
0.65988	0.45063
0.58403	0.45873
0.73671	0.32995
0.7928	0.4
0.6293	0.35359
0.47957	0.42649
0.60408	0.34318
0.43157	0.4486
0.50912	0.34905
0.41963	0.37108
0.50986	0.34704
0.5812	0.44154
0.57625	0.41254
0.451	0.3133
0.573	0.37586
0.55335	0.40593
0.50956	0.32807
0.526	0.28835
0.55241	0.45134
0.69823	0.4098
0.44811	0.35012
0.61416	0.49358
0.51877	0.39488
0.3726	0.23999
0.55721	0.2748
0.54173	0.24844
0.61319	0.28653
0.6423	0.36075
0.80648	0.15673
0.80304	0.31775
0.75991	0.25968
0.81043	0.25617
0.80827	0.31685
0.79613	0.24261
0.78709	0.41708
0.76561	0.3282
0.7359	0.23455
0.79702	0.32665
0.80393	0.22291
0.77173	0.24872
0.85493	0.27133
0.81448	0.27236
0.84861	0.37699
0.83244	0.30627
0.78078	0.58846
0.79911	0.63086
0.78907	0.62571
0.74072	0.64154
0.71013	0.63441
0.83373	0.7493
0.78455	0.67403
0.80067	0.6844
0.81291	0.60839
0.76379	0.55587
0.80874	0.58473
0.68856	0.68685
0.78806	0.5712
0.77199	0.60106
0.78559	0.59148
0.81886	0.5836
0.70383	0.5025
0.6996	0.62761
0.74926	0.67326
0.73758	0.62965
0.78295	0.67839
0.77891	0.66211
0.74037	0.59871
0.78318	0.66308
0.7014	0.55772
0.71959	0.56728
0.78407	0.57505
0.79381	0.55944
0.82075	0.58092
0.72743	0.63606
0.76178	0.59462
0.76968	0.5198
0.81485	0.61024
0.8129	0.57098
0.7535	0.58041
0.16479	0.54895
0.18633	0.38844
0.22752	0.55759
0.25659	0.60659
0.17387	0.50609
0.20456	0.44921
0.26327	0.52282
0.21245	0.53254
0.21913	0.53573
0.20873	0.59362
0.18944	0.54575
0.31013	0.61811
0.29736	0.52591
0.26304	0.68271
0.25928	0.60994
0.22486	0.62526
0.25035	0.78325
0.23792	0.81705
0.23064	0.71668
0.21056	0.69945
0.24357	0.71257
0.18744	0.77223
0.26132	0.69442
0.18664	0.60701
0.14991	0.54694
0.21092	0.73536
0.20505	0.77836
0.27028	0.65221
0.23342	0.67092
0.24252	0.71237
0.25483	0.56906
0.21119	0.56848
0.19709	0.56468
0.14007	0.577
0.23593	0.61384
0.17314	0.6496
0.13765	0.65226
0.22755	0.6738
0.27617	0.67474
0.24733	0.64172
0.21128	0.50213
0.22632	0.61655
0.22357	0.73686
0.23255	0.67123
0.18934	0.61421
0.18676	0.69666
0.23608	0.59012
0.19867	0.6642
0.27121	0.69748
0.2394	0.69648
0.21607	0.82147
0.20477	0.88147
0.20173	0.89332
0.22947	0.85207
0.17808	0.89882
0.20139	0.87496
0.18738	0.83782
0.22078	0.57746
0.1213	0.36407
0.19783	0.67479
0.14898	0.66932
0.19167	0.61389
0.1991	0.87325
0.19659	0.65539
0.25381	0.55202
0.20982	0.6279
0.2246	0.60701
0.1673	0.59245
0.23424	0.67056
0.21582	0.51837
0.23668	0.56887
0.15562	0.60724
0.20914	0.56908
0.18074	0.58667
0.28005	0.63541
0.21078	0.55488
0.2137	0.55298
0.22854	0.60041
0.22306	0.4895
0.22011	0.68501
0.18584	0.75508
0.21774	0.80535
0.25179	0.69227
0.21432	0.57447
0.16406	0.61965
0.20628	0.70503
0.1479	0.72369
0.22056	0.66478
0.24825	0.59685
0.1745	0.59679
0.25261	0.56054
0.24918	0.64076
0.23261	0.5404
0.20074	0.51435
0.21573	0.6184
0.27118	0.61315
0.21376	0.58592
0.21008	0.70168
0.22882	0.63693
0.24364	0.63994
0.31112	0.73263
0.1752	0.57821
0.1658	0.6335
0.22474	0.65797
0.28728	0.59078
0.21272	0.59594
0.26364	0.64309
0.15151	0.68783
0.23059	0.74072
0.22659	0.73613
0.2422	0.58296
0.22685	0.64463
0.19031	0.60081
0.29421	0.69729
0.22443	0.58779
0.15579	0.61461
0.2373	0.6499
0.1631	0.58395
0.18538	0.61956
0.18077	0.60012
0.17829	0.62559
0.15597	0.62018
0.17863	0.55753
0.11937	0.56744
0.19324	0.67236
0.20538	0.69164
0.20244	0.62747
0.19845	0.59352
0.2683	0.61863
0.23139	0.63261
0.23885	0.66665
0.19891	0.59262
0.21042	0.62036
0.22045	0.63418
0.31503	0.54507
0.21639	0.64005
0.21547	0.67901
0.18594	0.56372
0.19478	0.49948
0.18816	0.63715
0.24351	0.6495
0.22079	0.65186
0.23072	0.65802
0.23534	0.59295
0.81105	0.23271
0.77932	0.22184
0.85929	0.20348
0.82998	0.21946
0.88965	0.22815
0.77084	0.14426
0.77811	0.14775
0.84891	0.13397
0.94122	0.23513
1.0028	0.14034
0.93567	0.18565
0.93059	0.239
0.99916	0.20189
1.0118	0.17819
0.96088	0.19341
1.0131	0.18885
0.90703	0.19237
1.0142	0.21127
0.97143	0.18273
1.035	0.19009
0.94098	0.18741
0.98552	0.10486
0.94795	0.196
0.94858	0.16027
0.97457	0.15709
0.96582	0.17073
0.92543	0.20568
0.97638	0.11828
0.97333	0.19616
0.97452	0.15697
1.0237	0.21354
0.97288	0.20851
0.97174	0.20183
0.96708	0.089221
0.94461	0.2159
0.98397	0.11767
1.0417	0.10453
0.97983	0.23869
0.98954	0.14415
0.99029	0.2072
0.94811	0.15311
1.0177	0.22164
0.94904	0.19053
1.0234	0.2402
0.99505	0.15403
0.93029	0.17759
1.0259	0.14882
1.0198	0.20467
0.97322	0.22262
0.96741	0.28458
0.96496	0.21193
0.90615	0.16618
1.0192	0.20189
0.95491	0.19888
1.0001	0.15556
1.0035	0.20839
1.0231	0.23653
0.96275	0.3755
0.86931	0.40969
0.94758	0.47072
0.97442	0.34326
0.94931	0.36469
1.0099	0.37586
0.93259	0.34581
0.9224	0.37555
0.96242	0.63095
0.94137	0.71203
0.98868	0.61998
0.99909	0.76992
0.98391	0.67133
1.0084	0.64719
0.48791	0.61156
0.58378	0.61768
0.56824	0.39114
0.61098	0.38296
0.51159	0.28278
0.61822	0.42401
0.5762	0.44715
0.55916	0.41762
0.45489	0.44464
0.46303	0.27013
0.45952	0.53707
0.58702	0.46959
0.58625	0.63492
0.62841	0.52455
0.51309	0.38658
0.64074	0.68161
0.54102	0.46474
0.59622	0.54175
0.54897	0.35505
0.6183	0.26897
0.59617	0.2336
0.48053	0.27691
0.66517	0.26379
0.56477	0.32351
0.48414	0.71223
0.53311	0.58278
0.51536	0.54304
0.46625	0.51164
0.39448	0.29709
0.36983	0.39124
0.45342	0.54559
0.37589	0.78717
0.38108	0.66651
0.34196	0.53502
0.30052	0.44989
0.48848	0.58251
0.52747	0.6938
0.47196	0.62813
0.56054	0.62703
0.45449	0.6533
0.40153	0.63276
0.47375	0.49582
0.532	0.50321
0.43671	0.54787
0.57852	0.49126
0.48902	0.66902
0.58497	0.27293
0.4275	0.31809
0.47595	0.45466
0.47122	0.42396
0.38078	0.56288
0.4293	0.35836
0.30838	0.48294
0.28066	0.3514
0.59851	0.27956
0.46059	0.36013
0.59172	0.46182
0.33544	0.49589
0.40204	0.45801
0.40768	0.44862
0.29109	0.2789
0.37677	0.28458
0.50721	0.3864
0.43742	0.4586
0.4373	0.44272
0.3479	0.39375
0.37539	0.61537
0.43695	0.61169
0.40174	0.29016
0.46958	0.5537
0.43217	0.69807
0.3923	0.60854
0.36327	0.45768
0.48102	0.32485
0.45635	0.17828
0.45255	0.20676
0.51027	0.14777
0.56778	0.077566
0.41088	0.062787
0.35987	0.090195
0.30718	0.063975
0.39467	0.22028
0.42686	0.35569
0.52681	0.24487
0.34914	0.54222
0.47881	0.63052
0.46887	0.60453
0.38176	0.62348
0.45944	0.53067
0.39231	0.61013
0.38242	0.66471
0.45359	0.59865
0.55047	0.5382
0.37604	0.56826
0.36532	0.65202
0.37302	0.72614
0.34708	0.71809
0.38906	0.73364
0.45094	0.76609
0.52706	0.78043
0.46913	0.76004
0.45391	0.59426
0.48123	0.78244
0.44226	0.81323
0.45406	0.72824
0.44597	0.80211
0.4884	0.65479
0.4803	0.70626
0.48228	0.65932
0.47153	0.67001
0.55413	0.72028
0.47444	0.63887
0.41165	0.39273
0.46862	0.53591
0.46732	0.37881
0.50848	0.47452
0.49308	0.37415
0.53365	0.42949
0.54456	0.35465
0.38324	0.52129
0.46917	0.50364
0.31622	0.61161
0.36139	0.464
0.3856	0.51574
0.4362	0.52787
0.41743	0.5696
0.57339	0.31441
0.4139	0.2464
0.38715	0.5535
0.4308	0.53437
0.42986	0.39159
0.48159	0.51863
0.43208	0.56783
0.40725	0.61504
0.38689	0.67064
0.45386	0.37304
0.46019	0.45257
0.43401	0.51151
0.53588	0.4154
0.55719	0.46241
0.48573	0.41454
0.51882	0.63392
0.50681	0.60026
0.49654	0.34143
0.47963	0.33372
0.50388	0.41394
0.44071	0.43174
0.35643	0.51845
0.50083	0.5123
0.56182	0.4685
0.48065	0.38806
0.4709	0.35285
0.50072	0.39691
0.42943	0.41151
0.41547	0.48738
0.49346	0.40005
0.48628	0.42442
0.46675	0.38758
0.49492	0.40479
0.57968	0.45917
0.55539	0.37008
0.54839	0.42862
0.43013	0.61888
0.24316	0.46901
0.35959	0.49129
0.50705	0.44327
0.46891	0.4554
0.48492	0.37734
0.5045	0.43022
0.39612	0.50864
0.46484	0.43736
0.57382	0.38
0.53666	0.50611
0.30331	0.39287
0.19865	0.38995
0.28138	0.38678
0.2881	0.16968
0.26425	0.54433
0.25773	0.51112
0.25667	0.47968
0.26142	0.43
0.30005	0.37824
0.27436	0.36901
0.25265	0.37058
0.2719	0.41268
0.3158	0.37888
0.33899	0.40779
0.24578	0.38467
0.30896	0.39388
0.28437	0.33225
0.27371	0.45353
0.28882	0.38729
0.31856	0.49259
0.21663	0.37576
0.28842	0.30317
0.33507	0.48563
0.34933	0.38193
0.33734	0.48486
0.22933	0.41896
0.2957	0.42094
0.28337	0.41595
0.31767	0.45265
0.33544	0.46598
0.41126	0.42976
0.27061	0.27131
0.33904	0.45636
0.39521	0.25573
0.30588	0.42354
0.29711	0.42312
0.29556	0.40173
0.30211	0.46189
0.32395	0.41249
0.28231	0.38273
0.29074	0.41127
0.29366	0.43303
0.32249	0.46581
0.34631	0.32692
0.33412	0.42029
0.39447	0.38145
0.31901	0.43475
0.23365	0.42932
0.28008	0.29826
0.28339	0.43469
0.37864	0.40031
0.42261	0.37777
0.29334	0.44954
0.35722	0.48395
0.31872	0.45765
0.36502	0.42469
0.31303	0.39189
0.28252	0.42175
0.23124	0.38949
0.40594	0.39268
0.39875	0.43962
0.37342	0.28048
0.2733	0.42018
0.33692	0.41441
0.34846	0.4309
0.24581	0.32598
0.35365	0.31213
0.41642	0.30323
0.32565	0.46703
0.34231	0.47195
0.26604	0.4353
0.33612	0.43951
0.30509	0.37964
0.41615	0.44977
0.3568	0.4612
0.34678	0.37839
0.31274	0.42391
0.3806	0.34376
0.31706	0.48706
0.39703	0.48796
0.22195	0.37238
0.27652	0.35492
0.44313	0.49423
0.43258	0.42722
0.38562	0.19964
0.50013	0.27404
0.42598	0.20076
0.35258	0.25793
0.23004	0.2468
0.31942	0.31962
0.30597	0.21058
0.37109	0.18749
0.38252	0.20089
0.27676	0.43132
0.33246	0.24511
0.42173	0.24754
0.30364	0.21838
0.28021	0.2225
0.29093	0.1106
0.3646	0.19276
0.35734	0.17995
0.23309	0.16905
0.17449	0.27259
0.14341	0.34814
0.21888	0.30269
0.28567	0.2955
0.22952	0.17383
0.22314	0.28679
0.22276	0.2624
0.27461	0.1539
0.20257	0.20393
0.23801	0.25647
0.27022	0.19604
0.33932	0.24274
0.29366	0.23237
0.25545	0.15521
0.27245	0.33469
0.24754	0.17763
0.27776	0.28324
0.25029	0.22153
0.24103	0.22858
0.27136	0.2184
0.25934	0.20779
0.2379	0.22337
0.25589	0.38923
0.28859	0.22994
0.23625	0.23171
0.29099	0.22924
0.21921	0.16937
0.28191	0.23869
0.26133	0.15613
0.32354	0.24723
0.3995	0.23055
0.18796	0.28358
0.26234	0.65493
0.23149	0.69073
0.25743	0.59461
0.46829	0.61593
0.34373	0.55332
0.37134	0.648
0.24139	0.55306
0.24617	0.67192
0.2896	0.6633
0.21332	0.72448
0.22268	0.50102
0.24652	0.63181
0.29594	0.53738
0.31662	0.64922
0.39626	0.6882
0.33972	0.60779
0.24682	0.66396
0.34151	0.55692
0.33669	0.64792
0.38637	0.64246
0.46567	0.71277
0.4695	0.72366
0.34052	0.60192
0.36637	0.53057
0.27077	0.65711
0.25048	0.56577
0.31099	0.60874
0.29476	0.53895
0.33037	0.63293
0.26835	0.54981
0.23453	0.60517
0.25442	0.64911
0.26065	0.61999
0.24211	0.75833
0.29374	0.59587
0.28903	0.57671
0.3118	0.6967
0.35079	0.61097
0.30266	0.6679
0.38731	0.69496
0.2689	0.57975
0.26838	0.69026
0.28581	0.59022
0.21183	0.60601
0.28776	0.55864
0.24356	0.65327
0.27481	0.57326
0.3599	0.60839
0.32928	0.63212
0.35339	0.67873
0.30374	0.71582
0.31893	0.71706
0.21941	0.62003
0.2803	0.66279
0.36909	0.61426
0.40867	0.57371
0.2438	0.66098
0.36918	0.63287
0.37388	0.62997
0.3629	0.65438
0.30422	0.65835
0.23435	0.57149
0.3148	0.50872
0.25165	0.6774
0.21145	0.66673
0.35489	0.69166
0.32265	0.56448
0.33236	0.71072
0.27072	0.62304
0.31133	0.63602
0.31527	0.65345
0.4053	0.65465
0.31388	0.59821
0.25901	0.59399
0.24449	0.70329
0.31286	0.61737
0.27172	0.63235
0.33507	0.66787
0.31034	0.67815
0.2429	0.62838
0.30729	0.60197
0.37847	0.63249
0.38585	0.58302
0.30476	0.56389
0.26948	0.62956
0.18999	0.53312
0.31507	0.5983
0.24894	0.59143
0.31199	0.45421
0.19684	0.54846
0.36922	0.475
0.382	0.7047
0.32628	0.64029
0.47977	0.64088
0.51032	0.60448
0.39275	0.67384
0.43792	0.61697
0.37809	0.61982
0.41925	0.63145
0.3155	0.64073
0.23813	0.58525
0.25285	0.58123
0.29464	0.68395
0.25887	0.63673
0.29449	0.57285
0.29434	0.62575
0.30828	0.60172
0.23827	0.57248
0.41018	0.60059
0.50638	0.62492
0.50433	0.60356
0.47586	0.59065
0.47967	0.60823
0.47328	0.63849
0.46218	0.59827
0.4534	0.66287
0.49911	0.68391
0.34429	0.64771
0.46143	0.73724
0.43758	0.63747
0.47002	0.61191
0.38289	0.60066
0.38109	0.71558
0.38905	0.6406
0.4469	0.63547
0.47357	0.65543
0.43903	0.5603
0.43496	0.50854
0.44519	0.59382
0.35592	0.67616
0.33468	0.57113
0.35469	0.60711
0.34996	0.5434
0.29825	0.52328
0.31308	0.53486
0.41213	0.51031
0.35481	0.54395
0.46804	0.65322
0.46702	0.62536
0.42929	0.57583
0.36217	0.57944
0.40803	0.59211
0.42408	0.62144
0.41041	0.65728
0.49137	0.49787
0.54993	0.3524
0.51902	0.50055
0.51814	0.53792
0.42067	0.56352
0.41052	0.57106
0.46482	0.49905
0.45454	0.46206
0.3899	0.61291
0.44794	0.71291
0.36281	0.65851
0.38644	0.63242
0.38417	0.58589
0.39453	0.64173
0.36717	0.65597
0.45216	0.66662
0.47926	0.59043
0.44137	0.65056
0.31061	0.61834
0.41793	0.55388
0.44058	0.62283
0.42092	0.6175
0.37164	0.55065
0.41278	0.5242
0.39982	0.65056
0.37813	0.55562
0.25353	0.67226
0.31454	0.62981
0.35879	0.61449
0.37185	0.59928
0.45473	0.50525
0.41999	0.53312
0.33292	0.64925
0.46447	0.53301
0.36577	0.65602
0.36164	0.62774
0.28898	0.73762
0.31414	0.70379
0.31342	0.5889
0.43154	0.57549
0.36262	0.55221
0.36755	0.55015
0.39282	0.62169
0.45556	0.47586
0.29413	0.55335
0.34083	0.53517
0.41106	0.59063
0.32266	0.57693
0.41043	0.63625
0.44284	0.56569
0.37448	0.66945
0.36	0.64503
0.39109	0.60575
0.47439	0.58923
0.45143	0.48586
0.35992	0.60094
0.49921	0.55633
0.62084	0.58768
0.72525	0.49847
0.74596	0.5181
0.60189	0.55227
0.48879	0.47477
0.37031	0.49853
0.40108	0.45035
0.36118	0.4692
0.57688	0.37019
0.58965	0.3717
0.42793	0.57869
0.42495	0.36988
0.42597	0.41897
0.39934	0.5836
0.40174	0.53
0.41988	0.54744
0.37384	0.59722
0.3237	0.38077
0.4689	0.56128
0.43265	0.43453
0.31495	0.62782
0.40992	0.63365
0.31849	0.59376
0.29926	0.6752
0.34618	0.56677
0.37154	0.55446
0.38001	0.59601
0.35529	0.6777
0.46462	0.61235
0.36182	0.55641
0.35971	0.58986
0.40304	0.57123
0.29384	0.58451
0.30593	0.70626
0.33459	0.58401
0.33505	0.57618
0.39472	0.61235
0.33061	0.58174
0.45681	0.61949
0.32709	0.63214
0.26456	0.65805
0.33863	0.58759
0.32586	0.59001
0.48391	0.63233
0.30466	0.6371
0.28473	0.65871
0.36174	0.51816
0.26627	0.56945
0.40539	0.49965
0.36396	0.37428
0.29894	0.65947
0.30459	0.62635
0.41261	0.66382
0.39237	0.58927
0.38222	0.65343
0.43735	0.63008
0.37186	0.57253
0.46963	0.59021
0.40759	0.6174
0.37235	0.67251
0.31396	0.63456
0.27337	0.67056
0.29681	0.58371
0.18618	0.53047
0.28988	0.59681
0.52446	0.63933
0.32976	0.53976
0.36047	0.71108
0.43181	0.58891
0.29496	0.5775
0.26356	0.69686
0.25007	0.601
0.31223	0.59052
0.33132	0.38647
0.24939	0.57707
0.40984	0.56717
0.34249	0.49976
0.33528	0.47979
0.32482	0.50826
0.37415	0.65945
0.53664	0.73506
0.42887	0.81707
0.34671	0.68477
0.38936	0.6526
0.49752	0.61642
0.5152	0.66457
0.46933	0.64661
0.51863	0.54189
0.42655	0.56965
0.40977	0.53463
0.28257	0.63112
0.40899	0.64902
0.50086	0.56216
0.3853	0.53475
0.37932	0.52757
0.30412	0.61762
0.40872	0.62055
0.38976	0.60073
0.29486	0.60761
0.3629	0.50474
0.49758	0.64485
0.37073	0.39242
0.36342	0.55966
0.37498	0.70999
0.40489	0.58395
0.56209	0.60498
0.58227	0.67442
0.35278	0.66923
0.40431	0.63653
0.34968	0.59864
0.25958	0.6893
0.44056	0.62219
0.5491	0.62675
0.54238	0.6219
0.51104	0.64127
0.51256	0.66235
0.51024	0.59527
0.3585	0.71538
0.40431	0.68354
0.34778	0.59909
0.40568	0.59919
0.40171	0.58381
0.41392	0.56876
0.29255	0.58735
0.30387	0.70495
0.31431	0.71343
0.39689	0.64896
0.38607	0.58595
0.30148	0.58
0.36107	0.60772
0.36627	0.66715
0.37072	0.5855
0.35705	0.61845
0.41507	0.47954
0.35452	0.6076
0.1922	0.57591
0.19943	0.60425
0.20609	0.62498
0.16754	0.58782
0.18659	0.48925
0.17402	0.53596
0.12672	0.63644
0.20397	0.65493
0.23773	0.59785
0.15315	0.39615
0.16002	0.57802
0.23392	0.613
0.19075	0.66745
0.22195	0.53466
0.21447	0.51634
0.13598	0.56744
0.1772	0.4405
0.20909	0.41231
0.18562	0.61363
0.19993	0.58432
0.14961	0.63871
0.23566	0.66179
0.22631	0.54294
0.20212	0.6142
0.18886	0.47291
0.23092	0.57982
0.22361	0.61354
0.16225	0.6077
0.16259	0.5864
0.15642	0.60387
0.21548	0.59673
0.17806	0.62328
0.19806	0.57809
0.1853	0.66568
0.16911	0.67208
0.25847	0.60643
0.19334	0.5765
0.18306	0.61717
0.13119	0.64801
0.24691	0.69295
0.23172	0.49147
0.30791	0.62529
0.17947	0.56322
0.23753	0.61588
0.21479	0.56235
0.26979	0.65856
0.23049	0.58338
0.19725	0.55763
0.20672	0.67075
0.29505	0.62046
0.27874	0.61239
0.23849	0.61605
0.15404	0.62918
0.20037	0.62833
0.19029	0.53675
0.23781	0.64511
0.23207	0.554
0.18478	0.58969
0.18662	0.6293
0.20597	0.54836
0.20348	0.62565
0.26002	0.65494
0.25012	0.59111
0.2012	0.56947
0.17118	0.62101
0.23647	0.61646
0.17708	0.5744
0.21325	0.58095
0.21345	0.52383
0.2024	0.58563
0.29284	0.60709
0.14388	0.61871
0.18285	0.62895
0.20087	0.6117
0.18294	0.61276
0.31058	0.62721
0.29669	0.61261
0.21759	0.54133
0.21436	0.6561
0.20239	0.66395
0.29223	0.60468
0.23825	0.62754
0.235	0.62767
0.14751	0.59413
0.14466	0.63542
0.18036	0.58961
0.16672	0.60324
0.23901	0.58984
0.16544	0.59496
0.20795	0.60231
0.19198	0.62529
0.24742	0.58747
0.24526	0.6429
0.1805	0.65462
0.28089	0.57419
0.15974	0.61847
0.21742	0.61984
0.18594	0.66158
0.3305	0.56201
0.31737	0.58153
0.21119	0.60294
0.18668	0.59609
0.2151	0.56081
0.13494	0.4565
0.19005	0.37644
0.181	0.39526
0.22673	0.36556
0.38728	0.52677
0.32681	0.49228
0.66806	0.65365
0.53989	0.54469
0.27917	0.49159
0.27517	0.42632
0.24413	0.48716
0.2197	0.49141
0.27235	0.511
0.38722	0.59551
0.30759	0.58641
0.24687	0.61034
0.28411	0.62571
0.24256	0.63549
0.48424	0.66141
0.22944	0.62568
0.2418	0.53162
0.20552	0.46369
0.25565	0.47294
0.3295	0.46288
0.32484	0.44907
0.19282	0.46341
0.29622	0.42087
0.31382	0.37449
0.28237	0.49883
0.45449	0.46551
0.58672	0.49188
0.27785	0.44379
0.19564	0.49622
0.28884	0.41868
0.090435	0.49507
0.19051	0.49065
0.30708	0.45737
0.30548	0.49676
0.39411	0.4257
0.20238	0.39475
0.21493	0.49292
0.26846	0.41979
0.22011	0.43994
0.5275	0.46338
0.34914	0.43575
0.16406	0.49642
0.275	0.39841
0.20172	0.45537
0.2673	0.70345
0.14883	0.61761
0.43337	0.66848
0.34667	0.6584
0.29162	0.7079
0.29489	0.6568
0.33069	0.65305
0.33282	0.69144
0.30715	0.5945
0.49958	0.49104
0.7116	0.53151
0.26894	0.47639
0.1668	0.54851
0.2899	0.42007
0.16228	0.40963
0.22494	0.61179
0.70317	0.58016
0.25307	0.59829
0.40424	0.64799
0.22926	0.64019
0.42449	0.64721
0.19726	0.54661
0.20016	0.5902
0.26885	0.60218
0.28642	0.51319
0.18433	0.47364
0.22482	0.42655
0.17614	0.55904
0.26557	0.68271
0.24377	0.59295
0.61411	0.5232
0.25182	0.32461
0.25728	0.59825
0.23278	0.60338
0.26523	0.52231
0.26165	0.62604
0.32508	0.61946
0.29776	0.65192
0.27082	0.55552
0.34597	0.54638
0.19114	0.53649
0.31731	0.67011
0.26565	0.66508
0.37269	0.5724
0.55634	0.59684
0.17278	0.47448
0.3019	0.54331
0.20303	0.39112
0.26673	0.59446
0.20011	0.43432
0.24375	0.55732
0.21677	0.58287
0.24455	0.69246
0.19146	0.56656
0.24794	0.62506
0.34999	0.60702
0.33218	0.4596
0.20701	0.61468
0.31256	0.51104
0.42977	0.61359
0.30679	0.60598
0.089848	0.60395
0.33858	0.44646
0.14718	0.57513
0.31147	0.55653
0.1407	0.54925
0.34919	0.67824
0.30659	0.50321
0.21856	0.67222
0.25795	0.68095
0.26656	0.63741
0.20314	0.67848
0.38196	0.60002
0.22852	0.70519
0.35751	0.63923
0.30623	0.6626
0.5689	0.60536
0.70087	0.53914
0.75554	0.53818
0.50027	0.49374
0.42617	0.43837
0.74714	0.59875
0.22198	0.5133
0.19586	0.5832
0.21057	0.53161
0.4653	0.53636
0.5795	0.56577
0.3282	0.58286
0.36808	0.54949
0.47798	0.61861
0.49135	0.30158
0.22881	0.55704
0.53176	0.57803
0.51976	0.54735
0.15836	0.60492
0.2344	0.64073
0.22454	0.61521
0.23283	0.45461
0.23211	0.60032
0.15486	0.58827
0.19725	0.49752
0.14368	0.66888
0.11258	0.63511
0.14887	0.51663
0.20599	0.59438
0.20704	0.6116
0.1884	0.62547
0.38269	0.63484
0.26254	0.65739
0.41107	0.64708
0.22799	0.64939
0.23336	0.57338
0.26593	0.48048
0.19522	0.4937
0.2806	0.61062
0.25278	0.51234
0.24229	0.58709
0.2391	0.517
0.4885	0.54449
0.30495	0.58548
0.20643	0.64251
0.20402	0.47173
0.34996	0.6413
0.23524	0.55807
0.20762	0.65282
0.278	0.64141
0.41296	0.41967
0.44363	0.5096
0.27835	0.44987
0.42987	0.6071
0.22493	0.60935
0.28957	0.46537
0.19549	0.59332
0.18852	0.49585
0.23584	0.54706
0.37668	0.5363
0.24093	0.60346
0.20606	0.46328
0.12444	0.66015
0.24822	0.68347
0.1625	0.64816
0.28905	0.63332
0.28279	0.61489
0.3861	0.62724
0.42822	0.5942
0.30394	0.3154
0.305	0.57104
0.17938	0.16756
0.19967	0.18954
0.18799	0.22888
0.34861	0.18981
0.14245	0.15115
0.23247	0.25438
0.23058	0.20679
0.2923	0.15295
0.33356	0.22324
0.2354	0.22124
0.21594	0.19343
0.30251	0.20341
0.24785	0.20436
0.21058	0.18806
0.26571	0.18556
0.33856	0.15679
0.29397	0.1902
0.28559	0.20903
0.27792	0.19958
0.52709	0.1491
0.28252	0.23743
0.28813	0.15354
0.2395	0.20291
0.28926	0.22535
0.21625	0.20474
0.16417	0.21862
0.23355	0.18774
0.30422	0.19527
0.20771	0.21874
0.2984	0.23604
0.14974	0.22675
0.28682	0.16289
0.37472	0.21917
0.070173	0.19581
0.1005	0.14314
0.15809	0.15988
0.10493	0.14126
0.1682	0.2043
0.13249	0.17921
0.10018	0.19602
0.15149	0.17534
0.13274	0.17698
0.098082	0.21462
0.13464	0.19304
0.14261	0.1845
0.14319	0.18761
0.17292	0.16086
0.072287	0.27636
0.12071	0.18836
0.13099	0.19098
0.11073	0.24253
0.11094	0.14364
0.15929	0.16808
0.17157	0.1612
0.084984	0.18688
0.18076	0.21292
0.12688	0.23645
0.14789	0.20348
0.16386	0.20274
0.14094	0.18968
0.11999	0.24974
0.15537	0.24084
0.1445	0.18723
0.11572	0.21892
0.11516	0.27507
0.10504	0.17264
0.12332	0.23506
0.23192	0.24696
0.18937	0.19469
0.19686	0.15452
0.17743	0.23836
0.17707	0.2139
0.12891	0.22217
0.14535	0.22589
0.15734	0.20508
0.22309	0.20768
0.16994	0.25283
0.14299	0.19546
0.10071	0.2168
0.14041	0.23317
0.20176	0.20507
0.12578	0.17929
0.24796	0.21669
0.15959	0.22483
0.19133	0.23644
0.15483	0.19173
0.17602	0.19176
0.19687	0.18804
0.18418	0.17679
0.19661	0.19605
0.21149	0.25776
0.20321	0.23682
0.15361	0.18974
0.14598	0.19627
0.21193	0.26261
0.16036	0.23722
0.15801	0.20039
0.1988	0.21849
0.22431	0.24809
0.27834	0.21358
0.21734	0.16236
0.15847	0.17321
0.15607	0.27143
0.15808	0.23059
0.1229	0.19583
0.16902	0.2201
0.11313	0.21606
0.14755	0.20984
0.2291	0.19242
0.16554	0.1984
0.22195	0.1973
0.17418	0.25764
0.14521	0.19484
0.15241	0.18235
0.13453	0.22452
0.19866	0.2215
0.18046	0.25428
0.17974	0.16613
0.17753	0.17873
0.13285	0.18202
0.18084	0.19196
0.19446	0.20454
0.1427	0.1734
0.12916	0.24991
0.14393	0.2093
0.14376	0.26796
0.21498	0.27794
0.11891	0.15113
0.21709	0.17549
0.14996	0.16399
0.12529	0.2043
0.15364	0.21113
0.1698	0.23011
0.1424	0.24616
0.20704	0.24122
0.21417	0.215
0.22903	0.23948
0.12651	0.203
0.17496	0.22077
0.2119	0.22315
0.76066	0.1831
0.76762	0.20545
0.76404	0.20673
0.79714	0.32544
0.82122	0.22385
0.81709	0.2328
0.80545	0.19163
0.7515	0.20532
0.75767	0.23538
0.84691	0.2617
0.86434	0.217
0.77797	0.23853
0.70065	0.19936
0.75129	0.2336
0.69831	0.22109
0.77022	0.21346
0.71705	0.20856
0.74201	0.21665
0.71542	0.25725
0.9033	0.18657
0.81387	0.1971
0.7716	0.18421
0.77309	0.22813
0.79378	0.21083
0.82373	0.21771
0.84529	0.2661
0.54815	0.1515
0.65042	0.19996
0.80137	0.2694
0.81391	0.21771
0.77383	0.25845
0.83036	0.18637
0.87272	0.22483
0.88034	0.25374
0.88733	0.19714
0.87512	0.26754
0.74496	0.17113
0.8013	0.22561
0.88778	0.20296
0.81803	0.16387
0.88096	0.21505
0.81875	0.2657
0.85907	0.18884
0.84939	0.24391
0.85782	0.22532
0.82184	0.22392
0.7947	0.25854
0.8204	0.22169
0.85932	0.23223
0.84621	0.25351
0.88579	0.23958
0.88636	0.22238
0.87993	0.23334
0.78342	0.1759
0.84813	0.29248
0.87044	0.19617
0.82882	0.21462
0.66939	0.21685
0.7816	0.28848
0.82216	0.1996
0.77246	0.27469
0.76154	0.13434
0.77618	0.10613
0.82281	0.13968
0.77553	0.14853
0.77909	0.1681
0.80294	0.17697
0.71537	0.13514
0.77925	0.09089
0.78048	0.13808
0.78859	0.093429
0.69567	0.0961
0.79443	0.14894
0.72149	0.13968
0.76805	0.096356
0.75317	0.10286
0.84832	0.098918
0.80338	0.094993
0.75328	0.12314
0.81183	0.10138
0.75156	0.11262
0.78383	0.15042
0.76006	0.11475
0.77218	0.14519
0.77252	0.18612
0.79546	0.076404
0.77857	0.13774
0.75219	0.14732
0.77973	0.14435
0.84572	0.065044
0.88043	0.1087
0.81063	0.14363
0.81134	0.088233
0.84665	0.1451
0.86672	0.12618
0.83177	0.095489
0.81037	0.13385
0.85665	0.20576
0.85398	0.18021
0.82917	0.15647
0.83604	0.12795
0.79708	0.13022
0.79564	0.22321
0.61269	0.15778
0.78213	0.22162
0.78274	0.21012
0.77998	0.23398
0.75947	0.20719
0.85527	0.20798
0.77595	0.14274
0.68388	0.20419
0.70634	0.20411
0.76518	0.16639
0.76315	0.16785
0.74925	0.17823
0.72738	0.12812
0.72207	0.11472
0.76321	0.16725
0.80423	0.23108
0.70014	0.22553
0.72362	0.21383
0.84016	0.166
0.7487	0.24214
0.71131	0.23995
0.66718	0.1026
0.71129	0.1151
0.71707	0.10917
0.75976	0.19068
0.71962	0.2216
0.66689	0.2647
0.67004	0.26175
0.706	0.18151
0.71112	0.18351
0.75126	0.26662
0.72907	0.32344
0.74955	0.18204
0.65043	0.23415
0.7633	0.1997
0.78202	0.21436
0.78849	0.26143
0.7057	0.24318
0.72743	0.22137
0.55959	0.22939
0.48574	0.22739
0.58264	0.19037
0.54852	0.19596
0.50502	0.21448
0.55452	0.13098
0.56889	0.25868
0.49051	0.2359
0.50561	0.19991
0.62265	0.15822
0.37301	0.22147
0.37532	0.1945
0.30455	0.24768
0.36585	0.1238
0.37066	0.249
0.2487	0.25002
0.34958	0.26803
0.37107	0.22845
0.32096	0.2328
0.39341	0.26774
0.44236	0.2936
0.37793	0.26601
0.29015	0.29772
0.3345	0.36554
0.34746	0.27358
0.35903	0.43876
0.36472	0.43657
0.41765	0.49833
0.29252	0.67017
0.21273	0.35315
0.33865	0.33141
0.58893	0.29014
0.55919	0.34872
0.53643	0.3739
0.25624	0.36691
0.52178	0.3167
0.75424	0.36201
0.79405	0.29765
0.35777	0.26361
0.54414	0.37357
0.67334	0.40489
0.37498	0.4891
0.2613	0.45224
0.279	0.26062
0.19765	0.30533
0.15795	0.29104
0.18349	0.21333
0.6963	0.33559
0.8032	0.33905
0.76102	0.32639
0.7671	0.48476
0.72279	0.49326
0.79045	0.33919
0.7727	0.35268
0.89025	0.46426
0.76408	0.46328
0.76186	0.50044
0.79928	0.39083
0.7457	0.62533
0.81614	0.42374
0.76642	0.26626
0.70096	0.36837
0.83112	0.33912
0.86932	0.26887
0.7977	0.3808
0.83242	0.56036
0.63667	0.64922
0.3189	0.65703
0.2863	0.24428
0.33596	0.25702
0.28069	0.37685
[truncated: 1,340 more rows]
