# Supplementary material for: Fuzzy supertertiary interactions within PSD-95 enable ligand binding
Source: eLife. 2022 Sep 7;11:e77242. doi: 10.7554/eLife.77242 (PMC9581536; doi:10.7554/eLife.77242)
Supplement: Figure 4—source data 1. — The data is included as excel files for the accumulated per-frame (i.e. pointwise) FRET along with the time-averaged (per molecule) FRET for each selected molecule. Also included are the intensity time traces for representative molecules along with summary information about the number of molecules for each data panel. [file elife-77242-fig4-data1.zip › Figure 6 Source Data/P1-G3.csv]

Pointwise				Per molecule
P1-G3				P1-G3
FL	PSG			FL	PSG
0.57158	0.050113			0.10656	0.10688
0.53581	0.052698			0.1079	0.11093
0.49761	0.052729			0.11107	0.12362
0.40914	0.053656			0.11326	0.12879
0.42567	0.054952			0.11847	0.13097
0.33316	0.055973			0.12112	0.14036
0.38618	0.057334			0.12603	0.14119
0.40364	0.066203			0.1264	0.1558
0.43041	0.06991			0.12725	0.15683
0.46077	0.077507			0.1284	0.16078
0.48215	0.078283			0.12922	0.1608
0.33653	0.080701			0.13357	0.16837
0.46593	0.083112			0.13708	0.17263
0.19784	0.090706			0.14205	0.17853
0.59478	0.091257			0.14732	0.18101
0.67918	0.091615			0.15196	0.19126
0.62029	0.092129			0.15254	0.19521
0.41819	0.092558			0.16492	0.19535
0.37845	0.097883			0.16624	0.19627
0.41775	0.10425			0.16997	0.19743
0.58582	0.10857			0.1723	0.19791
0.39038	0.11057			0.18026	0.20906
0.41381	0.11483			0.18157	0.21393
0.49115	0.11707			0.18165	0.22073
0.26891	0.11775			0.19038	0.22469
0.35231	0.12284			0.19452	0.22625
0.30505	0.12313			0.19459	0.22651
0.34297	0.1271			0.1975	0.22685
0.45575	0.12758			0.19834	0.22906
0.44321	0.12947			0.20975	0.23174
0.52795	0.13327			0.21037	0.23399
0.3774	0.13446			0.21116	0.23467
0.22425	0.13507			0.21485	0.23805
0.42673	0.13524			0.21765	0.23853
0.45957	0.13864			0.2226	0.24612
0.43029	0.13925			0.22265	0.25646
0.36278	0.14055			0.225	0.25961
0.36802	0.14099			0.22623	0.26328
0.34678	0.14151			0.23132	0.27135
0.18968	0.14351			0.2318	0.27503
0.35417	0.14362			0.23247	0.27666
0.35466	0.14478			0.23261	0.27739
0.33828	0.14864			0.23656	0.27909
0.37275	0.1496			0.23771	0.28408
0.2722	0.1501			0.24071	0.28558
0.37922	0.15213			0.24131	0.2888
0.45985	0.15329			0.24141	0.28971
0.29522	0.15356			0.24354	0.29013
0.44975	0.15454			0.24517	0.29223
0.19752	0.15625			0.24616	0.29595
0.27345	0.15745			0.25012	0.30066
0.31241	0.16024			0.25397	0.30201
0.4273	0.16109			0.25398	0.30285
0.23976	0.16128			0.25407	0.3058
0.28563	0.1627			0.25573	0.30922
0.39413	0.16518			0.25582	0.31045
0.31765	0.16549			0.25703	0.31253
0.34577	0.16596			0.25794	0.31255
0.43772	0.16633			0.25827	0.31806
0.36573	0.16657			0.25872	0.32103
0.43155	0.16698			0.25957	0.32166
0.43408	0.16773			0.26033	0.32388
0.45928	0.16812			0.26172	0.32461
0.39663	0.16816			0.26221	0.32591
0.37815	0.16958			0.26428	0.32637
0.32885	0.17052			0.26466	0.32652
0.33908	0.17352			0.26693	0.32936
0.35575	0.17418			0.27021	0.33052
0.38508	0.17434			0.27052	0.33052
0.24737	0.17489			0.27355	0.3313
0.38607	0.17539			0.27483	0.33256
0.29638	0.17546			0.27579	0.334
0.30756	0.17566			0.27685	0.33435
0.33377	0.17711			0.27729	0.33565
0.35341	0.17808			0.27873	0.3377
0.25455	0.17854			0.27926	0.33821
0.27471	0.17874			0.27938	0.34014
0.29582	0.17921			0.27975	0.34041
0.35992	0.17941			0.2803	0.34049
0.27388	0.18072			0.28063	0.34122
0.32349	0.18109			0.28123	0.34396
0.37574	0.18145			0.28261	0.34401
0.31646	0.18242			0.28353	0.34871
0.28722	0.18275			0.28472	0.3499
0.32244	0.18294			0.28553	0.35189
0.39354	0.18305			0.28621	0.35224
0.2776	0.1837			0.28774	0.35484
0.30679	0.1839			0.28826	0.3603
0.21834	0.18551			0.29128	0.36076
0.33431	0.18653			0.29264	0.361
0.24837	0.18701			0.29457	0.36191
0.30733	0.18838			0.29515	0.36334
0.23896	0.18866			0.29704	0.36786
0.18679	0.18877			0.29771	0.36811
0.29286	0.1896			0.29809	0.36965
0.23852	0.1897			0.29927	0.3721
0.24248	0.18987			0.30046	0.3723
0.26675	0.19166			0.30088	0.37478
0.26864	0.19193			0.30129	0.37558
0.29584	0.19205			0.30148	0.37746
0.37108	0.19235			0.30237	0.38223
0.18779	0.19272			0.30258	0.38277
0.31974	0.19298			0.30284	0.39116
0.32738	0.19382			0.30432	0.39118
0.35201	0.19408			0.30455	0.39426
0.2409	0.1942			0.30647	0.39645
0.21239	0.19592			0.30718	0.3973
0.26727	0.19594			0.30748	0.39894
0.42944	0.19611			0.30989	0.40059
0.42469	0.19724			0.31156	0.40124
0.24885	0.19928			0.31159	0.4013
0.32209	0.19961			0.31256	0.40226
0.24637	0.19967			0.31304	0.40332
0.33738	0.20062			0.31322	0.40665
0.32658	0.20108			0.31419	0.40699
0.27288	0.20178			0.31537	0.40825
0.27701	0.20207			0.3161	0.41002
0.26717	0.20268			0.31787	0.41146
0.26446	0.20324			0.31803	0.41635
0.32369	0.20456			0.32049	0.41811
0.27796	0.20458			0.32197	0.42013
0.19796	0.20576			0.32199	0.42036
0.34508	0.20591			0.322	0.42289
0.51087	0.20768			0.32228	0.42524
0.51045	0.20775			0.3224	0.42713
0.34231	0.20879			0.32353	0.42719
0.31986	0.2099			0.32568	0.4274
0.34649	0.21048			0.32581	0.4297
0.33662	0.21087			0.32656	0.43163
0.29563	0.2109			0.32728	0.43344
0.3689	0.21127			0.32768	0.43376
0.30425	0.21157			0.32772	0.43404
0.26068	0.212			0.32782	0.43493
0.20157	0.2123			0.32785	0.4363
0.31309	0.21307			0.32972	0.43885
0.19256	0.21316			0.33038	0.43895
0.20473	0.21372			0.33067	0.44202
0.20642	0.21395			0.33095	0.44246
0.26639	0.21479			0.33126	0.44416
0.18507	0.21519			0.33189	0.44959
0.28624	0.21636			0.33261	0.45039
0.23165	0.2171			0.33328	0.45164
0.37967	0.21747			0.33391	0.45241
0.22285	0.21759			0.33393	0.45805
0.2117	0.21796			0.33486	0.45835
0.17071	0.21849			0.33504	0.45886
0.20668	0.21854			0.33614	0.4593
0.21245	0.21874			0.33755	0.4597
0.35385	0.21899			0.33765	0.46045
0.46319	0.21961			0.33841	0.4606
0.12448	0.21999			0.33901	0.461
0.25261	0.22179			0.33933	0.46215
0.17923	0.22183			0.34003	0.46276
0.43293	0.22199			0.34112	0.46497
0.23646	0.22205			0.34123	0.46498
0.43463	0.22268			0.34286	0.46876
0.28213	0.22272			0.34332	0.47208
0.28077	0.22412			0.34482	0.47888
0.28108	0.22513			0.34573	0.47954
0.27883	0.22733			0.34626	0.48108
0.29272	0.22845			0.34706	0.48318
0.24559	0.22849			0.34773	0.48872
0.22602	0.22857			0.34824	0.49188
0.19743	0.229			0.34859	0.49488
0.17293	0.22929			0.34859	0.49807
0.26777	0.23087			0.34864	0.49811
0.2932	0.23121			0.34865	0.50012
0.28705	0.23138			0.34873	0.50301
0.2166	0.23146			0.34912	0.50431
0.23388	0.23203			0.34963	0.50538
0.3147	0.23209			0.35089	0.5066
0.42916	0.23213			0.351	0.50725
0.30427	0.23239			0.35189	0.50758
0.34806	0.23273			0.35196	0.50931
0.29868	0.23294			0.35261	0.50965
0.32999	0.23316			0.35331	0.51
0.36679	0.23326			0.35358	0.51156
0.25891	0.23333			0.3537	0.52255
0.27523	0.23334			0.35379	0.52395
0.26905	0.2336			0.35412	0.52488
0.23522	0.23429			0.35437	0.52666
0.23692	0.23449			0.35471	0.52667
0.21064	0.23475			0.35524	0.53211
0.2083	0.23525			0.35527	0.54269
0.31593	0.23609			0.35635	0.54299
0.26882	0.2366			0.35679	0.54317
0.27756	0.23664			0.35697	0.54429
0.2501	0.23734			0.35721	0.55317
0.22319	0.23773			0.35747	0.55603
0.24741	0.23838			0.35749	0.56279
0.20131	0.23849			0.35814	0.56319
0.41805	0.23889			0.35818	0.56506
0.30537	0.23894			0.35874	0.56643
0.2279	0.23976			0.35896	0.568
0.2399	0.23982			0.35925	0.57096
0.20797	0.23988			0.36014	0.57169
0.2689	0.23988			0.36122	0.57325
0.1663	0.24076			0.3616	0.57465
0.19172	0.24227			0.36162	0.57688
0.20796	0.24232			0.36182	0.57902
0.24319	0.24298			0.36184	0.5893
0.30346	0.243			0.36192	0.58997
0.27544	0.24365			0.36227	0.59045
0.32547	0.24376			0.36236	0.59167
0.23636	0.2438			0.36302	0.60268
0.31563	0.24459			0.36305	0.6052
0.31485	0.24467			0.36307	0.60752
0.24426	0.24475			0.36315	0.60764
0.38063	0.24534			0.36366	0.6088
0.24417	0.24543			0.36372	0.61839
0.21728	0.2468			0.36416	0.62044
0.30684	0.24707			0.36477	0.62374
0.3341	0.24755			0.3654	0.62377
0.27779	0.24756			0.36617	0.63012
0.25112	0.2483			0.3664	0.63183
0.336	0.24831			0.36662	0.64055
0.3138	0.24879			0.3671	0.64092
0.32329	0.24882			0.36737	0.64592
0.3182	0.24933			0.36755	0.66467
0.26465	0.2494			0.3683	0.67391
0.32203	0.2494			0.3687	0.67571
0.36341	0.24945			0.3688	0.6793
0.24755	0.24969			0.36885	0.69315
0.21391	0.25028			0.36911	0.71406
0.27611	0.25062			0.3705	0.75345
0.32981	0.25082			0.37076	0.81195
0.25885	0.25091			0.37083	0.8162
0.30981	0.25107			0.37094	0.83107
0.31995	0.25158			0.37116	0.84221
0.28835	0.25203			0.37156	0.84977
0.34519	0.25321			0.37161	0.85228
0.25332	0.25362			0.37162	0.87699
0.2836	0.25385			0.37166	0.87764
0.3294	0.25414			0.37177	0.90961
0.27963	0.25485			0.3718	0.93931
0.37748	0.25499			0.37202	0.95664
0.2418	0.25577			0.37264
0.35837	0.25604			0.37288
0.26173	0.25608			0.37312
0.28855	0.25612			0.37342
0.33342	0.25634			0.3742
0.35133	0.2572			0.37523
0.38089	0.25772			0.3758
0.33166	0.25772			0.37605
0.35103	0.25877			0.37812
0.32047	0.25914			0.3796
0.20563	0.25939			0.37977
0.34869	0.25941			0.37979
0.29551	0.26049			0.38006
0.24209	0.26111			0.38028
0.33527	0.26167			0.38111
0.33958	0.26172			0.38153
0.38642	0.262			0.38156
0.32721	0.26211			0.38201
0.28675	0.26215			0.38264
0.36925	0.26217			0.38341
0.3178	0.26232			0.38414
0.51966	0.26244			0.38454
0.39451	0.26277			0.38527
0.46518	0.26289			0.38577
0.46494	0.26297			0.38657
0.53909	0.26376			0.38686
0.46782	0.26409			0.38756
0.35191	0.26414			0.38868
0.4809	0.26526			0.38869
0.4831	0.26529			0.38912
0.41406	0.26544			0.38936
0.48458	0.266			0.38944
0.42915	0.2661			0.39022
0.40671	0.26647			0.39028
0.47132	0.26715			0.39095
0.50072	0.26741			0.39114
0.51904	0.26791			0.39169
0.41829	0.26844			0.3918
0.42055	0.26887			0.39239
0.50184	0.26937			0.39297
0.49349	0.26938			0.39307
0.53414	0.26964			0.39308
0.34251	0.27079			0.39354
0.41249	0.27156			0.39415
0.5066	0.27162			0.39463
0.45165	0.27184			0.39509
0.35721	0.27186			0.3953
0.46757	0.27194			0.39776
0.41927	0.27269			0.39812
0.43754	0.27281			0.39852
0.39475	0.27337			0.39882
0.51007	0.27378			0.39916
0.44091	0.27402			0.39967
0.46853	0.27456			0.40018
0.42699	0.27475			0.40024
0.51894	0.27525			0.40059
0.4437	0.27527			0.40065
0.38886	0.27528			0.40078
0.47532	0.27559			0.40147
0.41762	0.27579			0.40153
0.47459	0.27604			0.40161
0.45976	0.27779			0.40166
0.41723	0.27856			0.4026
0.38385	0.27898			0.40336
0.4443	0.27949			0.40444
0.4814	0.27996			0.40452
0.39434	0.27997			0.40631
0.46482	0.28002			0.40655
0.53598	0.28055			0.40759
0.51204	0.28073			0.4079
0.48304	0.28076			0.40817
0.40713	0.2811			0.40839
0.48833	0.28144			0.40867
0.60157	0.28184			0.40917
0.41909	0.28191			0.4094
0.46808	0.28237			0.40981
0.37439	0.28237			0.40982
0.41029	0.28245			0.40999
0.39818	0.28252			0.41053
0.48879	0.28281			0.41072
0.47536	0.2829			0.41126
0.37655	0.28306			0.4119
0.40605	0.2835			0.41227
0.48176	0.28384			0.41229
0.48478	0.2847			0.41342
0.37505	0.28497			0.41372
0.46341	0.2851			0.41632
0.48507	0.28571			0.41661
0.3485	0.28589			0.41705
0.47853	0.28597			0.41738
0.41449	0.28735			0.41781
0.45169	0.28779			0.41829
0.40566	0.28784			0.41853
0.39397	0.28836			0.41924
0.49352	0.28847			0.41956
0.47268	0.28971			0.42024
0.33817	0.28979			0.42124
0.45938	0.29011			0.42314
0.56466	0.29045			0.42467
0.74101	0.29066			0.42484
0.44805	0.29138			0.42499
0.36663	0.29172			0.42516
0.41567	0.29193			0.42544
0.49523	0.29196			0.42595
0.465	0.29207			0.42601
0.4239	0.29245			0.42609
0.31267	0.2928			0.42616
0.45973	0.29287			0.42647
0.45727	0.29307			0.42687
0.43753	0.29316			0.42779
0.49948	0.29336			0.42804
0.41817	0.29345			0.42821
0.39836	0.2935			0.42852
0.3721	0.29365			0.42889
0.42599	0.29373			0.42968
0.39665	0.294			0.43093
0.37322	0.29413			0.43129
0.32051	0.2949			0.43133
0.36968	0.29543			0.43159
0.39831	0.29616			0.43216
0.48698	0.29672			0.43349
0.48251	0.29681			0.43365
0.42389	0.29711			0.43402
0.41751	0.29737			0.43426
0.46826	0.29792			0.43481
0.35879	0.29803			0.43486
0.3747	0.29819			0.43572
0.39848	0.29823			0.43604
0.47753	0.29864			0.43605
0.46686	0.29972			0.43636
0.35548	0.30057			0.43653
0.4911	0.30105			0.44052
0.48218	0.30135			0.44194
0.44394	0.30183			0.44198
0.419	0.30229			0.44241
0.41632	0.30263			0.44331
0.57324	0.30304			0.44333
0.38622	0.30321			0.44469
0.29994	0.30322			0.44507
0.46106	0.30334			0.44587
0.39867	0.30389			0.44595
0.54515	0.30487			0.44614
0.38275	0.3056			0.4469
0.38385	0.30568			0.44737
0.57773	0.30623			0.44767
0.45684	0.30682			0.44773
0.48947	0.3072			0.44806
0.57878	0.30724			0.44929
0.46889	0.30734			0.44998
0.46814	0.30741			0.45056
0.46327	0.30743			0.45189
0.42354	0.30796			0.45208
0.27196	0.30803			0.45218
0.45227	0.30814			0.45255
0.34058	0.30838			0.4527
0.52351	0.30885			0.45337
0.63732	0.30906			0.4541
0.33674	0.30909			0.45417
0.20984	0.30932			0.45419
0.17274	0.30942			0.45432
0.16969	0.30986			0.45465
0.17382	0.31013			0.45487
0.084633	0.3106			0.45586
0.1183	0.31095			0.45647
0.15902	0.31109			0.4568
0.21496	0.3115			0.45704
0.19105	0.31195			0.45826
0.21689	0.31227			0.45915
0.19316	0.3123			0.46037
0.1857	0.31235			0.46075
0.12504	0.3126			0.46187
0.2557	0.31269			0.46188
0.35419	0.31277			0.46232
0.14209	0.31299			0.46319
0.1288	0.31391			0.4639
0.12448	0.31457			0.46395
0.2074	0.31471			0.46595
0.21663	0.31483			0.46625
0.36749	0.31563			0.46652
0.37545	0.31566			0.46688
0.30055	0.31615			0.46742
0.19223	0.31629			0.46773
0.28053	0.31649			0.46878
0.26305	0.31689			0.4689
0.19602	0.31743			0.46897
0.29311	0.31857			0.46921
0.22916	0.31868			0.46964
0.26914	0.31875			0.47049
0.32091	0.31918			0.47103
0.67391	0.31932			0.47144
0.71316	0.31947			0.47167
0.42242	0.31971			0.47357
0.35602	0.31999			0.47362
0.24389	0.32026			0.47676
0.22905	0.32048			0.47682
0.099478	0.32072			0.47699
0.2682	0.32075			0.477
0.074541	0.32083			0.47717
0.15244	0.32089			0.47728
0.16588	0.32132			0.47741
0.1143	0.32132			0.47867
0.064715	0.32211			0.47917
0.36731	0.32231			0.4794
0.41276	0.32241			0.48036
0.24145	0.32276			0.48077
0.3089	0.32304			0.48117
0.28872	0.32338			0.48145
0.20027	0.32369			0.48151
0.11765	0.32399			0.4836
0.28423	0.32409			0.4852
0.36891	0.32421			0.48609
0.37123	0.32461			0.48683
0.4737	0.32479			0.48685
0.42826	0.32492			0.48715
0.318	0.32496			0.48817
0.46407	0.32502			0.48857
0.30619	0.32516			0.4896
0.30712	0.32532			0.49002
0.5994	0.32532			0.49146
0.41846	0.32533			0.49189
0.38803	0.32538			0.49284
0.34855	0.32543			0.49383
0.27067	0.32565			0.49412
0.2269	0.32572			0.49426
0.12521	0.32576			0.49459
0.13973	0.32602			0.49512
0.10801	0.32602			0.49542
0.2536	0.32623			0.49708
0.30405	0.32645			0.49745
0.3954	0.32646			0.49791
0.24676	0.32703			0.50004
0.41213	0.32727			0.50122
0.41526	0.32745			0.50213
0.42745	0.32754			0.50396
0.34701	0.32754			0.50397
0.39611	0.32768			0.50489
0.45351	0.32797			0.50701
0.31309	0.3281			0.50704
0.42598	0.32823			0.50749
0.41474	0.32839			0.50795
0.44748	0.32843			0.50836
0.30047	0.32915			0.50881
0.35653	0.32923			0.50944
0.2053	0.32925			0.51073
0.24435	0.32947			0.51099
0.39602	0.32965			0.51177
0.26499	0.33003			0.51393
0.34497	0.33015			0.51419
0.37116	0.33065			0.51513
0.34813	0.33073			0.51831
0.56472	0.33105			0.5186
0.25289	0.33123			0.51918
0.4097	0.3313			0.5196
0.46081	0.33132			0.52032
0.26403	0.33141			0.52051
0.40676	0.33142			0.52145
0.54762	0.3318			0.52197
0.31091	0.33196			0.52262
0.25367	0.33238			0.52266
0.27362	0.33255			0.52351
0.2828	0.33276			0.52352
0.26292	0.33286			0.52358
0.32807	0.33298			0.52381
0.22307	0.33301			0.52431
0.25782	0.33316			0.52494
0.25938	0.33331			0.5251
0.22886	0.33395			0.52581
0.26093	0.33437			0.52583
0.23577	0.33453			0.52702
0.21127	0.33484			0.52775
0.2846	0.33505			0.52831
0.33238	0.33526			0.53225
0.28929	0.33535			0.53285
0.22687	0.33546			0.53317
0.23346	0.33592			0.53604
0.18211	0.33603			0.53709
0.12295	0.33667			0.5374
0.1925	0.33697			0.5385
0.37859	0.33777			0.5386
0.31666	0.33785			0.53866
0.32931	0.33789			0.53913
0.2692	0.33822			0.54379
0.34635	0.33827			0.54397
0.32125	0.33832			0.54762
0.1527	0.33873			0.54782
0.22379	0.33891			0.54877
0.12206	0.33908			0.54915
0.092224	0.3391			0.54979
0.103	0.33971			0.55001
0.1423	0.3399			0.55269
0.18633	0.33993			0.55306
0.1657	0.33995			0.55406
0.20346	0.34017			0.55481
0.61449	0.34019			0.55507
0.58375	0.34043			0.55616
0.42841	0.34063			0.5562
0.48987	0.34085			0.5572
0.56896	0.34093			0.55816
0.62188	0.341			0.55824
0.48973	0.34101			0.5589
0.55544	0.34106			0.55963
0.55168	0.34135			0.56154
0.52507	0.34142			0.56307
0.52894	0.34164			0.56396
0.57445	0.34165			0.56896
0.53032	0.34186			0.57008
0.5507	0.3419			0.57024
0.64918	0.34297			0.57188
0.55557	0.34321			0.57542
0.35844	0.34344			0.5761
0.34103	0.34344			0.57753
0.15644	0.34345			0.5776
0.27162	0.3435			0.5792
0.24423	0.34356			0.58004
0.55695	0.34382			0.58101
0.56304	0.34409			0.58792
0.55857	0.34425			0.58963
0.5253	0.34425			0.58987
0.30523	0.34437			0.59001
0.43558	0.34446			0.59092
0.54906	0.34462			0.59235
0.59561	0.34465			0.59299
0.47804	0.3447			0.59421
0.49931	0.34489			0.59803
0.61451	0.34496			0.60303
0.49192	0.34551			0.60334
0.58203	0.34583			0.60541
0.61558	0.34586			0.60541
0.48084	0.34588			0.60552
0.53377	0.34653			0.60852
0.46981	0.34711			0.60913
0.34158	0.34752			0.60932
0.54006	0.3476			0.61069
0.58796	0.34778			0.61625
0.49355	0.34792			0.62023
0.47787	0.34793			0.62081
0.52295	0.34797			0.62903
0.63909	0.34814			0.63095
0.45753	0.34816			0.63195
0.5101	0.34838			0.63483
0.59475	0.3484			0.63978
0.55798	0.34863			0.64029
0.48203	0.34864			0.64141
0.5851	0.34907			0.64421
0.52064	0.34938			0.64804
0.64093	0.34991			0.65021
0.57343	0.35			0.6528
0.38993	0.35143			0.65704
0.53415	0.35197			0.65802
0.52197	0.35197			0.66331
0.35361	0.35207			0.67144
0.47739	0.35212			0.67894
0.53697	0.35217			0.68861
0.61381	0.35227			0.69304
0.41351	0.35264			0.69531
0.40728	0.35294			0.70266
0.72531	0.35309			0.70298
0.5839	0.35313			0.70471
0.58229	0.35316			0.71153
0.67122	0.35324			0.7238
0.61199	0.35351			0.72755
0.52708	0.35354			0.73508
0.59141	0.35369			0.74209
0.58556	0.35381			0.75177
0.61914	0.35435			0.7521
0.54032	0.35446			0.75639
0.61643	0.35473			0.75728
0.24741	0.35475			0.76409
0.53712	0.35485			0.7974
0.62427	0.3551			0.80834
0.59213	0.35523			0.81357
0.41536	0.35534			0.82484
0.55993	0.3554			0.9101
0.53168	0.35541			0.91235
0.55869	0.35548
0.5743	0.35559
0.45745	0.35587
0.45482	0.35589
0.55963	0.35605
0.50789	0.35665
0.586	0.35671
0.57079	0.35691
0.59624	0.35696
0.62554	0.35705
0.58475	0.35727
0.55093	0.35734
0.56849	0.35758
0.45764	0.35761
0.73615	0.35791
0.67343	0.35792
0.59629	0.35826
0.59038	0.35859
0.49896	0.35874
0.56157	0.35886
0.70904	0.35947
0.60844	0.35948
0.36005	0.3596
0.52905	0.35962
0.65595	0.35963
0.47129	0.36014
0.63578	0.36052
0.70929	0.36089
0.68827	0.36136
0.60499	0.36138
0.53583	0.3614
0.55357	0.36148
0.67687	0.36155
0.63397	0.36163
0.71007	0.36189
0.74364	0.36222
0.68629	0.36302
0.61237	0.36313
0.725	0.36316
0.72068	0.36328
0.70279	0.36332
0.72252	0.36334
0.62348	0.36353
0.60187	0.36392
0.62476	0.36433
0.65713	0.36449
0.62518	0.3645
0.51623	0.36453
0.62323	0.36481
0.58821	0.36491
0.69702	0.36492
0.67183	0.36495
0.55113	0.36511
0.57676	0.36531
0.61756	0.36582
0.58849	0.36598
0.63749	0.36613
0.67408	0.3664
0.52193	0.36688
0.53346	0.36691
0.49339	0.36717
0.62139	0.36741
0.52283	0.36791
0.54387	0.36811
0.54434	0.36831
0.39411	0.36832
0.39397	0.36834
0.42008	0.3685
0.48203	0.3685
0.47084	0.36852
0.42522	0.36857
0.44202	0.3686
0.49022	0.36874
0.44589	0.36901
0.42137	0.3692
0.57991	0.37007
0.51099	0.3701
0.4001	0.37039
0.50489	0.37079
0.45408	0.37103
0.32915	0.37108
0.39385	0.37115
0.32113	0.37166
0.26203	0.3719
0.39512	0.37193
0.35553	0.37207
0.33884	0.37225
0.53339	0.37233
0.39744	0.37247
0.44415	0.37256
0.54142	0.37285
0.41356	0.37292
0.54094	0.37328
0.43092	0.37333
0.56442	0.3734
0.38743	0.37346
0.533	0.37377
0.47402	0.37405
0.57601	0.37444
0.29913	0.37445
0.42853	0.37449
0.55527	0.37459
0.57447	0.37465
0.69581	0.37486
0.45545	0.37504
0.32382	0.37547
0.364	0.37558
0.47151	0.37597
0.56056	0.37616
0.4172	0.37634
0.48079	0.37637
0.53339	0.3768
0.70804	0.37701
0.48235	0.37715
0.36872	0.37731
0.27187	0.37761
0.37877	0.37774
0.56231	0.37783
0.34144	0.37784
0.41482	0.37794
0.49351	0.3783
0.53417	0.37839
0.58597	0.37839
0.47152	0.37846
0.5853	0.37858
0.48633	0.3788
0.36427	0.37905
0.58891	0.37925
0.58338	0.37926
0.46371	0.37994
0.30316	0.38003
0.47958	0.38004
0.49852	0.38017
0.16676	0.38031
0.39569	0.38068
0.4328	0.38079
0.50124	0.38094
0.54351	0.38097
0.40391	0.38119
0.37045	0.38129
0.53373	0.38146
0.42404	0.38147
0.46455	0.38162
0.38874	0.38176
0.41903	0.38177
0.32081	0.38197
0.3697	0.38222
0.4162	0.38229
0.33648	0.38242
0.52909	0.38244
0.30879	0.38248
0.47724	0.3831
0.44078	0.38343
0.43659	0.38346
0.4312	0.38375
0.5407	0.38397
0.59361	0.38428
0.65404	0.38432
0.49331	0.3845
0.35271	0.38501
0.33702	0.38507
0.38814	0.38531
0.28072	0.38559
0.35363	0.38562
0.36184	0.38564
0.55771	0.38571
0.53035	0.38599
0.61507	0.38602
0.66867	0.38631
0.78469	0.38667
0.48987	0.38681
0.70598	0.38797
0.52531	0.38802
0.58667	0.38803
0.56152	0.38829
0.61563	0.38856
0.75052	0.38865
0.48877	0.38878
0.56685	0.38943
0.61368	0.38949
0.67455	0.38951
0.70417	0.38991
0.35466	0.39009
0.42154	0.3902
0.31629	0.3904
0.31182	0.39062
0.47421	0.39094
0.42472	0.39106
0.44591	0.39119
0.44917	0.39121
0.41819	0.39147
0.5661	0.39177
0.49207	0.392
0.44132	0.3922
0.45851	0.39238
0.48169	0.39279
0.44713	0.39293
0.61035	0.39298
0.45653	0.393
0.4917	0.39304
0.46934	0.3931
0.43915	0.39356
0.60259	0.39376
0.47558	0.39394
0.66041	0.39404
0.73326	0.39464
0.33452	0.39482
0.27502	0.39495
0.25313	0.39503
0.29148	0.39507
0.22373	0.39542
0.39735	0.39569
0.39446	0.39583
0.27401	0.3959
0.26555	0.39592
0.31891	0.39616
0.25189	0.39652
0.28507	0.39671
0.38367	0.39677
0.49279	0.39729
0.31171	0.39731
0.32455	0.39732
0.38613	0.39751
0.34702	0.39766
0.5344	0.39766
0.35873	0.39768
0.37918	0.39768
0.42667	0.39781
0.35005	0.39789
0.37298	0.39855
0.36923	0.39894
0.26489	0.39902
0.3946	0.39903
0.38903	0.3991
0.39659	0.39928
0.36531	0.39946
0.41569	0.3996
0.35219	0.40037
0.30759	0.40069
0.31835	0.40092
0.31469	0.40102
0.39997	0.40107
0.45197	0.40116
0.40664	0.40133
0.26472	0.40136
0.47011	0.40141
0.31205	0.40193
0.44267	0.40227
0.37188	0.40298
0.47463	0.40302
0.23485	0.40351
0.3361	0.40354
0.44464	0.40365
0.34606	0.40416
0.38621	0.40452
0.39866	0.40462
0.4191	0.40483
0.57374	0.40503
0.3786	0.40544
0.49164	0.40587
0.59537	0.40623
0.45268	0.40635
0.49205	0.40643
0.40896	0.40659
0.3782	0.40675
0.41742	0.40701
0.52117	0.4071
0.5763	0.40738
0.48984	0.4076
0.5654	0.4081
0.48139	0.40815
0.3774	0.40818
0.51582	0.40819
0.51464	0.40862
0.48957	0.4087
0.49531	0.40906
0.5696	0.40907
0.37116	0.40944
0.40405	0.40945
0.49535	0.40959
0.48866	0.4098
0.40109	0.4101
0.52545	0.41015
0.4713	0.4103
0.44044	0.41037
0.46997	0.4104
0.51535	0.4105
0.61143	0.41058
0.52318	0.41064
0.55634	0.41096
0.44016	0.41122
0.40627	0.412
0.5556	0.41207
0.59246	0.41227
0.41036	0.41245
0.54504	0.41262
0.36251	0.41267
0.50172	0.41274
0.45789	0.41295
0.49254	0.41296
0.49677	0.4131
0.40408	0.41322
0.28716	0.41342
0.52866	0.41371
0.52549	0.41423
0.60944	0.41426
0.61369	0.41442
0.51515	0.41446
0.59907	0.41449
0.40224	0.41471
0.45047	0.41492
0.44715	0.41504
0.45059	0.41544
0.29481	0.4155
0.5231	0.41556
0.50685	0.41584
0.4807	0.41611
0.49885	0.41651
0.46618	0.41676
0.62863	0.41694
0.5222	0.417
0.32286	0.41712
0.48881	0.41718
0.45909	0.41727
0.57749	0.41739
0.6317	0.41741
0.56163	0.41794
0.54786	0.41806
0.39695	0.41809
0.53477	0.41819
0.59291	0.41829
0.45523	0.41839
0.59253	0.41879
0.39621	0.419
0.53686	0.41903
0.45399	0.41915
0.5942	0.41927
0.50651	0.41945
0.44842	0.41965
0.44146	0.42009
0.29548	0.42044
0.51158	0.42057
0.49416	0.42086
0.39283	0.42089
0.46445	0.42091
0.47643	0.42101
0.32898	0.42102
0.2101	0.42126
0.13956	0.42137
0.067567	0.42164
0.21084	0.42186
0.20534	0.4219
0.45348	0.42258
0.50505	0.42272
0.45884	0.42294
0.51767	0.42296
0.42138	0.42329
0.50955	0.42329
0.53772	0.42331
0.46868	0.42365
0.62115	0.4237
0.42277	0.42381
0.45504	0.42505
0.56238	0.42545
0.62672	0.4256
0.47598	0.42564
0.54528	0.42571
0.55844	0.42583
0.41082	0.4259
0.57702	0.42609
0.52468	0.42674
0.45789	0.42779
0.53166	0.42793
0.52825	0.42823
0.31782	0.42849
0.37797	0.42879
0.51824	0.42882
0.60385	0.42883
0.52505	0.42911
0.53029	0.42911
0.35458	0.42918
0.50373	0.42932
0.37614	0.42954
0.56436	0.42981
0.39893	0.42984
0.49942	0.42995
0.5945	0.43012
0.47074	0.43019
0.50275	0.4304
0.54535	0.43045
0.44278	0.43088
0.41615	0.43117
0.31358	0.43124
0.51022	0.43134
0.54467	0.43144
0.47881	0.43185
0.46691	0.43228
0.36017	0.43238
0.50042	0.43246
0.3934	0.43257
0.46375	0.43289
0.55127	0.43289
0.44634	0.43313
0.51672	0.43327
0.57378	0.43383
0.45925	0.43384
0.33037	0.43392
0.49003	0.43406
0.38484	0.43417
0.5132	0.4344
0.4758	0.43447
0.49486	0.43456
0.5403	0.43466
0.58399	0.43487
0.47452	0.43514
0.43518	0.43526
0.51212	0.43581
0.58322	0.43589
0.49451	0.43607
0.54186	0.43618
0.35935	0.4362
0.37138	0.43668
0.54396	0.43673
0.50173	0.43707
0.31235	0.43707
0.34766	0.43714
0.39966	0.4373
0.53513	0.43747
0.57702	0.43752
0.45662	0.43772
0.4489	0.43784
0.51882	0.43816
0.44656	0.43838
0.5517	0.43916
0.56994	0.43951
0.5055	0.43967
0.50485	0.43968
0.62526	0.43972
0.39773	0.43986
0.41699	0.44007
0.49958	0.44035
0.42322	0.44046
0.47434	0.4409
0.45095	0.44108
0.45117	0.44125
0.41262	0.4419
0.53488	0.44214
0.49002	0.44238
0.42652	0.44271
0.49035	0.44272
0.42271	0.443
0.48368	0.44331
0.47093	0.44348
0.49999	0.44354
0.4513	0.44362
0.36372	0.444
0.49504	0.44483
0.43047	0.44503
0.48013	0.44524
0.51535	0.44542
0.42323	0.44544
0.40238	0.44555
0.52361	0.44595
0.4862	0.44625
0.52745	0.44628
0.43664	0.44642
0.33412	0.44693
0.3707	0.44711
0.46023	0.44712
0.3927	0.44728
0.49506	0.44757
0.45428	0.44787
0.46642	0.44798
0.48966	0.44805
0.50321	0.44838
0.44455	0.44855
0.49989	0.44867
0.42262	0.44877
0.45209	0.44879
0.51529	0.44901
0.45511	0.44925
0.43947	0.4493
0.50903	0.4498
0.46725	0.44985
0.39893	0.44996
0.59428	0.45001
0.55775	0.45027
0.46223	0.45031
0.39808	0.45093
0.47604	0.45098
0.42041	0.45112
0.66313	0.45135
0.44586	0.45143
0.4641	0.45168
0.516	0.45184
0.44992	0.45187
0.37771	0.45197
0.50307	0.45202
0.32244	0.45203
0.32006	0.45219
0.47081	0.45225
0.35915	0.45235
0.41031	0.45254
0.40501	0.45306
0.37147	0.45309
0.59122	0.45312
0.43654	0.45334
0.30864	0.45385
0.43169	0.45431
0.36722	0.45433
0.46061	0.45454
0.65887	0.45607
0.62603	0.45666
0.41698	0.45683
0.51425	0.45696
0.47849	0.45734
0.34955	0.45792
0.49538	0.45799
0.70834	0.45801
0.68106	0.45807
0.64659	0.4581
0.66899	0.45817
0.6497	0.45828
0.62384	0.4584
0.4686	0.45841
0.57251	0.45859
0.50601	0.45871
0.64707	0.45878
0.61858	0.45891
0.6811	0.45963
0.69298	0.46003
0.60293	0.4601
0.54058	0.46019
0.54338	0.46038
0.40844	0.4606
0.66888	0.4606
0.6428	0.46068
0.69845	0.46071
0.60697	0.46085
0.7013	0.4609
0.63862	0.46125
0.72512	0.46239
0.63434	0.46257
0.63409	0.46288
0.61052	0.46331
0.64979	0.46342
0.547	0.46364
0.52205	0.46388
0.74835	0.46404
0.64802	0.46447
0.74222	0.46457
0.58885	0.46562
0.63219	0.46586
0.60211	0.46597
0.4555	0.46609
0.67586	0.46718
0.58122	0.46742
0.57548	0.46757
0.65263	0.4679
0.57922	0.46798
0.74512	0.46811
0.7131	0.46825
0.63866	0.46826
0.60766	0.46836
0.62385	0.46843
0.56439	0.46914
0.66017	0.46921
0.70425	0.46934
0.68114	0.46948
0.44396	0.46962
0.29547	0.46965
0.44722	0.46965
0.57534	0.46978
0.60764	0.47033
0.73253	0.47064
0.57488	0.4708
0.44944	0.47084
0.34173	0.47097
0.67314	0.47105
0.60025	0.4712
0.65915	0.47132
0.5804	0.47165
0.56014	0.47176
0.43179	0.47184
0.43672	0.47209
0.47785	0.47209
0.49912	0.47236
0.39603	0.47236
0.41336	0.47287
0.55987	0.47294
0.42539	0.47329
0.43514	0.47337
0.66454	0.47348
0.52968	0.47373
0.52277	0.47422
0.43244	0.47452
0.32287	0.47454
0.49169	0.47466
0.51939	0.47492
0.53598	0.47519
0.46994	0.47533
0.3244	0.47542
0.24735	0.47553
0.26507	0.47573
0.17044	0.47575
0.23495	0.47581
0.23416	0.4763
0.18441	0.47634
0.35956	0.47697
0.22808	0.47698
0.2342	0.47712
0.22993	0.47738
0.16451	0.47775
0.23874	0.47784
0.19166	0.47793
0.21093	0.47809
0.17951	0.4784
0.25566	0.47863
0.23108	0.47881
0.054909	0.47917
0.21718	0.47975
0.20285	0.48039
0.21865	0.48044
0.19525	0.48047
0.22378	0.48058
0.188	0.48088
0.19323	0.48096
0.1488	0.48112
0.30341	0.48139
0.17927	0.48141
0.14871	0.48151
0.21242	0.48152
0.23942	0.4817
0.23453	0.48173
0.20039	0.48174
0.22083	0.48229
0.35443	0.48239
0.56098	0.48242
0.52355	0.48304
0.4159	0.48326
0.41253	0.48401
0.54971	0.48453
0.54221	0.4848
0.41433	0.48493
0.53605	0.48504
0.57607	0.48504
0.37808	0.48514
0.45702	0.48518
0.44539	0.48531
0.44989	0.4855
0.43467	0.48556
0.46091	0.48562
0.54141	0.48579
0.5601	0.48601
0.43252	0.48608
0.45075	0.48616
0.41859	0.48622
0.59546	0.48665
0.4903	0.48693
0.51178	0.48722
0.53345	0.48726
0.51832	0.4876
0.68746	0.48808
0.38545	0.48827
0.51529	0.48871
0.40236	0.48882
0.5249	0.48887
0.55463	0.48933
0.54046	0.48941
0.52566	0.48945
0.50378	0.49018
0.49961	0.49044
0.48032	0.4905
0.44686	0.49114
0.42101	0.4914
0.38597	0.4922
0.49065	0.49267
0.46319	0.49306
0.40146	0.49347
0.42587	0.4935
0.43434	0.49374
0.52724	0.49392
0.63065	0.494
0.53334	0.49404
0.53529	0.49433
0.60298	0.49436
0.51951	0.49453
0.36338	0.49495
0.54381	0.49536
0.48426	0.49541
0.48196	0.49602
0.36545	0.49622
0.50681	0.49655
0.45691	0.49677
0.47108	0.4969
0.47587	0.49701
0.47988	0.49705
0.53878	0.49779
0.65391	0.49781
0.7212	0.49783
0.59143	0.49849
0.47283	0.49919
0.41218	0.49928
0.4597	0.49939
0.46161	0.4998
0.49854	0.49998
0.46444	0.50036
0.62635	0.50044
0.55264	0.50047
0.52498	0.50067
0.51145	0.50076
0.50122	0.50102
0.43611	0.50108
0.45999	0.50148
0.40429	0.50156
0.51048	0.50165
0.45906	0.50169
0.82809	0.5017
0.54748	0.50194
0.63849	0.50204
0.4591	0.50231
0.40635	0.50232
0.45755	0.50265
0.39783	0.50346
0.42146	0.50413
0.52844	0.50429
0.47848	0.50458
0.40821	0.50538
0.46964	0.50542
0.52669	0.50582
0.48247	0.50585
0.60379	0.50594
0.47368	0.50671
0.56056	0.50688
0.54816	0.50727
0.41921	0.50774
0.41995	0.50795
0.50758	0.50813
0.56098	0.50874
0.52355	0.50893
0.4159	0.5091
0.41253	0.50934
0.54971	0.50938
0.54221	0.50969
0.41433	0.50971
0.53605	0.50975
0.57607	0.50996
0.37808	0.51016
0.45702	0.51071
0.44539	0.51102
0.44989	0.51103
0.43467	0.51121
0.46091	0.51125
0.54141	0.51135
0.5601	0.51213
0.43252	0.51218
0.45075	0.51264
0.41859	0.51272
0.59546	0.51309
0.4903	0.51412
0.51178	0.51413
0.53345	0.5147
0.51832	0.51484
0.68746	0.5149
0.38545	0.51505
0.51529	0.51509
0.40236	0.51535
0.5249	0.51608
0.55463	0.51609
0.54046	0.51644
0.52566	0.51651
0.50378	0.51659
0.49961	0.51707
0.48032	0.5171
0.44686	0.5173
0.42101	0.51731
0.38597	0.51802
0.49065	0.51804
0.46319	0.51829
0.40146	0.51842
0.42587	0.5186
0.43434	0.51895
0.52724	0.51935
0.63065	0.51935
0.53334	0.51978
0.53529	0.51997
0.60298	0.51998
0.51951	0.52018
0.36338	0.5202
0.54381	0.52057
0.48426	0.52066
0.48196	0.52093
0.36545	0.52122
0.50681	0.52146
0.45691	0.52146
0.47108	0.52161
0.47587	0.52187
0.47988	0.52212
0.53878	0.52216
0.65391	0.52241
0.7212	0.52255
0.59143	0.52256
0.47283	0.52257
0.41218	0.52262
0.4597	0.52285
0.46161	0.5235
0.49854	0.52369
0.46444	0.5237
0.62635	0.52374
0.55264	0.52415
0.52498	0.52419
0.51145	0.52456
0.50122	0.52458
0.43611	0.52468
0.45999	0.52486
0.40429	0.52497
0.51048	0.52499
0.45906	0.52559
0.82809	0.52563
0.54748	0.52581
0.63849	0.52587
0.4591	0.52591
0.40635	0.52599
0.45755	0.52625
0.39783	0.5263
0.42146	0.52634
0.52844	0.52636
0.47848	0.52639
0.40821	0.52645
0.46964	0.52675
0.52669	0.52682
0.48247	0.52698
0.60379	0.52711
0.47368	0.52786
0.56056	0.52791
0.54816	0.52793
0.41921	0.52796
0.41995	0.528
0.50758	0.52809
0.50553	0.52825
0.49701	0.5284
0.51189	0.52845
0.56435	0.52855
0.51731	0.52905
0.52658	0.52907
0.55899	0.52913
0.49383	0.52931
0.5791	0.52937
0.61003	0.52938
0.42179	0.52947
0.53451	0.52966
0.51715	0.52977
0.5154	0.52977
0.52737	0.5298
0.49305	0.52985
0.35978	0.53002
0.49185	0.53006
0.51768	0.53026
0.56886	0.53043
0.53223	0.53068
0.47229	0.53079
0.50548	0.53101
0.44769	0.53101
0.48075	0.5312
0.39862	0.53122
0.40745	0.5314
0.43525	0.53156
0.51957	0.53169
0.55506	0.53212
0.52319	0.53222
0.45906	0.53257
0.44554	0.53266
0.53452	0.53271
0.53216	0.53275
0.47693	0.53289
0.63028	0.533
0.58214	0.53318
0.57017	0.5332
0.50256	0.53332
0.82083	0.5336
0.52481	0.53373
0.48774	0.53383
0.45463	0.53396
0.49324	0.53414
0.53116	0.53472
0.36564	0.53477
0.43389	0.53509
0.4689	0.53509
0.46549	0.53541
0.47669	0.53568
0.56808	0.5357
0.52321	0.53589
0.36238	0.53597
0.46208	0.53608
0.48384	0.53614
0.51922	0.53618
0.55669	0.53622
0.44222	0.53649
0.55589	0.53674
0.38014	0.53677
0.39414	0.53689
0.47965	0.53698
0.56046	0.53727
0.47174	0.53731
0.5	0.53733
0.58498	0.53753
0.45484	0.53766
0.37852	0.53766
0.45215	0.53771
0.4339	0.53783
0.44181	0.53791
0.42106	0.53805
0.34651	0.53828
0.46222	0.5383
0.42216	0.53834
0.44918	0.53845
0.41254	0.53869
0.44042	0.53906
0.40494	0.53948
0.43043	0.53956
0.48487	0.5396
0.40262	0.54014
0.52855	0.54037
0.37216	0.54066
0.53119	0.54135
0.45547	0.54153
0.49668	0.5417
0.52638	0.54181
0.42498	0.5419
0.46552	0.54191
0.45764	0.54193
0.43121	0.54216
0.46355	0.54233
0.51381	0.54233
0.40615	0.54243
0.50848	0.54264
0.46516	0.54272
0.56954	0.54285
0.49002	0.54294
0.41191	0.54317
0.43649	0.54327
0.44976	0.54376
0.39367	0.54408
0.36233	0.54412
0.42827	0.54435
0.41395	0.54438
0.42833	0.54445
0.38263	0.54448
0.47235	0.54457
0.58311	0.54459
0.52096	0.5446
0.62761	0.545
0.38666	0.5452
0.368	0.54566
0.44599	0.54591
0.44024	0.54596
0.49475	0.54634
0.40653	0.5467
0.50061	0.54677
0.46821	0.54719
0.41891	0.54721
0.46929	0.5473
0.45578	0.54731
0.41336	0.54741
0.55018	0.54742
0.46106	0.54746
0.42545	0.54771
0.49113	0.54839
0.42414	0.54843
0.51795	0.54856
0.36634	0.5486
0.48508	0.54869
0.46995	0.54932
0.41362	0.54993
0.45871	0.54993
0.41599	0.54995
0.45203	0.55004
0.49822	0.55014
0.46656	0.55016
0.59554	0.55022
0.4816	0.55026
0.46351	0.55028
0.50906	0.55044
0.46144	0.55076
0.43716	0.55079
0.39122	0.55102
0.40357	0.55126
0.55812	0.55132
0.43313	0.55136
0.62943	0.55192
0.4031	0.55196
0.4747	0.55215
0.41424	0.55239
0.30035	0.55242
0.33926	0.55248
0.49832	0.55251
0.28105	0.55263
0.35493	0.55327
0.55773	0.55331
0.32531	0.55344
0.42713	0.55348
0.28878	0.55352
0.33206	0.55415
0.43644	0.55421
0.51477	0.55467
0.3673	0.5547
0.43799	0.55518
0.40677	0.55536
0.53988	0.55555
0.54339	0.55564
0.47853	0.55565
0.30507	0.55569
0.42658	0.55573
0.56789	0.55595
0.49354	0.556
0.18401	0.55613
0.47473	0.55632
0.53214	0.55637
0.49167	0.5565
0.49526	0.55692
0.47096	0.55722
0.26979	0.55723
0.25732	0.55726
0.57052	0.55726
0.41212	0.55756
0.34079	0.55757
0.39009	0.5578
0.43387	0.55786
0.49736	0.55787
0.37798	0.55851
0.12154	0.55866
0.094505	0.5588
0.060067	0.55896
0.07766	0.55981
0.12669	0.56016
0.087744	0.56035
0.13443	0.56067
0.087172	0.56077
0.10986	0.56084
0.11701	0.56091
0.085615	0.56095
0.12415	0.56098
0.081202	0.56101
0.087989	0.56107
0.090781	0.56112
0.13764	0.56162
0.12234	0.56203
0.094791	0.56209
0.088967	0.56239
0.081416	0.56251
0.11407	0.56256
0.061805	0.56274
0.051585	0.56302
0.084418	0.56302
0.074905	0.56333
0.050182	0.56345
0.12694	0.56365
0.09718	0.56399
0.078209	0.56418
0.10156	0.56433
0.057717	0.56438
0.11591	0.56506
0.11789	0.56523
0.13134	0.5653
0.099937	0.56535
0.85539	0.5654
0.92562	0.5654
0.86593	0.56546
0.82816	0.56551
0.74475	0.56562
0.83112	0.56769
0.85	0.5678
0.85014	0.56787
0.82002	0.56813
0.82617	0.56818
0.79481	0.56828
0.77697	0.56854
0.81697	0.5688
0.79989	0.56953
0.78822	0.56958
0.78853	0.56969
0.71057	0.56976
0.79475	0.56979
0.89379	0.5698
0.82932	0.56985
0.82194	0.56993
0.84771	0.57028
0.84474	0.5705
0.8522	0.57051
0.85646	0.57125
0.84393	0.57146
0.84373	0.57146
0.81779	0.57161
0.82877	0.57167
0.86048	0.57194
0.82003	0.57209
0.87822	0.57215
0.84676	0.57241
0.76386	0.57256
0.88064	0.57276
0.79218	0.57298
0.81382	0.57303
0.81807	0.57328
0.83585	0.5736
0.80226	0.57365
0.82988	0.57373
0.85174	0.57402
0.82766	0.57403
0.82252	0.57407
0.8402	0.57413
0.84542	0.57415
0.82148	0.57449
0.88278	0.57472
0.89233	0.57481
0.827	0.57539
0.81168	0.5755
0.83694	0.57555
0.8509	0.57561
0.2286	0.57585
0.21387	0.57585
0.22262	0.57608
0.31828	0.57615
0.25774	0.57633
0.27088	0.57635
0.28617	0.57635
0.2345	0.57658
0.20776	0.57658
0.30077	0.57665
0.27046	0.57672
0.23268	0.57697
0.32049	0.57743
0.34705	0.57753
0.17346	0.57768
0.3206	0.57782
0.2784	0.57812
0.19259	0.57812
0.19782	0.57844
0.19366	0.57857
0.19674	0.57857
0.26849	0.57859
0.16004	0.5786
0.223	0.57907
0.24908	0.5791
0.3102	0.57925
0.23952	0.57969
0.26615	0.57974
0.32146	0.57981
0.28698	0.58016
0.36617	0.58035
0.80484	0.58055
0.21302	0.58064
0.30172	0.5808
0.35977	0.58102
0.26872	0.58111
0.20842	0.58111
0.36967	0.58138
0.27246	0.5816
0.40357	0.58178
0.27702	0.58186
0.23276	0.58193
0.25654	0.58208
0.3002	0.58216
0.28064	0.58299
0.34765	0.58321
0.34353	0.58347
0.33027	0.58361
0.43753	0.58364
0.28461	0.58365
0.36737	0.58399
0.31371	0.58469
0.23688	0.58474
0.23255	0.58501
0.27649	0.58527
0.31588	0.58534
0.27281	0.5858
0.28797	0.5858
0.28242	0.58653
0.26797	0.58666
0.22516	0.58679
0.17649	0.58702
0.25376	0.58729
0.21652	0.5874
0.31544	0.58805
0.30991	0.58858
0.28774	0.58892
0.29433	0.58897
0.22084	0.58897
0.35025	0.58911
0.22323	0.58925
0.27231	0.58966
0.18232	0.5898
0.30125	0.59009
0.26935	0.59023
0.42791	0.59034
0.47042	0.59074
0.44704	0.59076
0.43163	0.59077
0.37456	0.59079
0.54884	0.59109
0.40944	0.59111
0.45496	0.59117
0.4015	0.59119
0.58814	0.59147
0.39111	0.59185
0.3551	0.59215
0.26972	0.59222
0.34069	0.59223
0.32648	0.59236
0.30241	0.59236
0.3085	0.59248
0.36026	0.59251
0.28909	0.59277
0.40192	0.59299
0.41581	0.59318
0.43857	0.59339
0.42077	0.59357
0.41369	0.59377
0.37869	0.59379
0.49183	0.59394
0.40264	0.59404
0.56388	0.59414
0.58338	0.59453
0.42439	0.59492
0.42694	0.59493
0.42452	0.59563
0.383	0.59603
0.52764	0.59621
0.39888	0.59628
0.38036	0.59639
0.39969	0.59649
0.53899	0.59669
0.44012	0.59676
0.48907	0.59681
0.49345	0.59685
0.37157	0.59692
0.39505	0.59693
0.38538	0.59702
0.43921	0.59704
0.54076	0.59708
0.55815	0.59717
0.54464	0.59717
0.31543	0.59733
0.58118	0.59733
0.47199	0.59747
0.80633	0.59748
0.59271	0.59757
0.48992	0.59782
0.48527	0.59825
0.38766	0.59844
0.34404	0.59863
0.41778	0.59877
0.51911	0.5989
0.45457	0.59908
0.52291	0.59913
0.47747	0.59925
0.39893	0.59934
0.51206	0.59982
0.43717	0.60038
0.48746	0.60043
0.42439	0.60054
0.43361	0.60063
0.51113	0.60063
0.48645	0.60109
0.28273	0.60114
0.40456	0.60141
0.36697	0.60183
0.42405	0.60203
0.23846	0.60257
0.25803	0.60277
0.27923	0.60282
0.22891	0.60294
0.34648	0.60321
0.35788	0.60324
0.34376	0.60331
0.2895	0.60343
0.3734	0.60373
0.49099	0.60417
0.31775	0.60446
0.41661	0.60463
0.41066	0.60465
0.3866	0.60475
0.36773	0.60479
0.5436	0.60482
0.35991	0.60497
0.34105	0.60509
0.33258	0.60515
0.39367	0.60542
0.36126	0.60549
0.36194	0.60555
0.3751	0.6057
0.3863	0.60585
0.3153	0.60602
0.27496	0.6066
0.35806	0.60673
0.3795	0.6069
0.34503	0.60698
0.32378	0.60699
0.31482	0.60715
0.27267	0.60774
0.3654	0.6078
0.33329	0.60786
0.31065	0.60808
0.32121	0.60815
0.37472	0.60816
0.4381	0.60825
0.60134	0.6084
0.38244	0.60881
0.54926	0.60904
0.51709	0.60935
0.54118	0.60941
0.43957	0.60971
0.46225	0.60984
0.46859	0.61004
0.63184	0.61008
0.60198	0.61024
0.50739	0.61057
0.47922	0.61057
0.47697	0.61064
0.48734	0.61067
0.47096	0.61069
0.47653	0.61074
0.49558	0.6114
0.56641	0.61141
0.51748	0.61144
0.59799	0.61155
0.57508	0.6119
0.49706	0.61212
0.50223	0.61227
0.44068	0.61241
0.54682	0.61266
0.4459	0.61281
0.42523	0.61293
0.54521	0.613
0.55583	0.61301
0.49398	0.61315
0.59401	0.61337
0.50657	0.6134
0.4192	0.61346
0.62236	0.61383
0.53918	0.61401
0.57665	0.61411
0.58728	0.61462
0.71978	0.61466
0.6743	0.6148
0.52969	0.6149
0.64576	0.61522
0.69703	0.61538
0.61979	0.61561
0.57922	0.61565
0.67387	0.6161
0.49663	0.61614
0.6491	0.61637
0.55009	0.61647
0.58517	0.61652
0.45036	0.61666
0.64041	0.61726
0.60646	0.61748
0.56232	0.61749
0.53654	0.61758
0.49076	0.61761
0.49152	0.61775
0.62151	0.61779
0.58664	0.61798
0.54223	0.61816
0.51676	0.61831
0.5177	0.61859
0.61841	0.61882
0.48077	0.61885
0.59581	0.61887
0.56231	0.61889
0.54945	0.61897
0.64477	0.61912
0.489	0.61917
0.54922	0.61953
0.45535	0.61954
0.57356	0.61962
0.34843	0.61976
0.38293	0.62
0.37895	0.62001
0.38058	0.62046
0.32053	0.6205
0.30933	0.62061
0.33459	0.62087
0.27354	0.62132
0.41133	0.62138
0.41734	0.62154
0.30646	0.62159
[truncated: 2,490 more rows]
