# Supplementary material for: Fuzzy supertertiary interactions within PSD-95 enable ligand binding
Source: eLife. 2022 Sep 7;11:e77242. doi: 10.7554/eLife.77242 (PMC9581536; doi:10.7554/eLife.77242)
Supplement: Figure 4—source data 1. — The data is included as excel files for the accumulated per-frame (i.e. pointwise) FRET along with the time-averaged (per molecule) FRET for each selected molecule. Also included are the intensity time traces for representative molecules along with summary information about the number of molecules for each data panel. [file elife-77242-fig4-data1.zip › Figure 6 Source Data/P1-G4.csv]

Pointwise				Per Molecule
P1-G4				P1-G4
FL	PSG			FL	PSG
0.97888	0.015046			0.1519	0.11751
0.97669	0.01506			0.16271	0.12482
0.97667	0.015148			0.21055	0.13191
0.97615	0.015227			0.24816	0.13506
0.97478	0.015249			0.25072	0.13807
0.97468	0.015422			0.26725	0.13897
0.97441	0.015435			0.27754	0.16756
0.97372	0.015491			0.28317	0.188
0.97359	0.01562			0.2868	0.19551
0.9735	0.015648			0.31048	0.19752
0.97179	0.015661			0.32048	0.20658
0.97103	0.015716			0.3221	0.2156
0.97096	0.015718			0.32816	0.21827
0.97074	0.015778			0.33127	0.22061
0.97047	0.015795			0.33613	0.22355
0.97019	0.015816			0.3493	0.24281
0.96999	0.015839			0.3582	0.24625
0.96981	0.015844			0.36509	0.24968
0.96918	0.015871			0.3678	0.25524
0.96814	0.01595			0.36855	0.26347
0.96752	0.015991			0.3688	0.27772
0.96686	0.016098			0.37136	0.28553
0.96621	0.016132			0.3808	0.28671
0.96506	0.016173			0.38419	0.28733
0.96503	0.016223			0.38463	0.28961
0.96427	0.016226			0.38499	0.29282
0.96421	0.01624			0.38837	0.29365
0.96421	0.016244			0.39037	0.30095
0.96344	0.016256			0.42092	0.30195
0.96278	0.016276			0.42529	0.30315
0.9625	0.016347			0.44511	0.30327
0.96171	0.01637			0.44562	0.3106
0.96117	0.016428			0.44923	0.31081
0.96092	0.01644			0.45029	0.3111
0.96034	0.016442			0.45642	0.31463
0.95988	0.016447			0.45676	0.31469
0.95905	0.01651			0.45715	0.31696
0.95889	0.016585			0.46834	0.31754
0.95832	0.016633			0.47457	0.31785
0.95796	0.016634			0.47513	0.31925
0.95735	0.016685			0.47755	0.32147
0.95709	0.01681			0.48671	0.33762
0.95624	0.016837			0.49843	0.33907
0.95624	0.016863			0.50141	0.34105
0.95602	0.017083			0.51499	0.34119
0.95573	0.017195			0.52393	0.34826
0.95561	0.0172			0.52592	0.35387
0.95489	0.017261			0.5301	0.35793
0.95469	0.017273			0.53627	0.35809
0.95442	0.017281			0.53849	0.36233
0.95393	0.017351			0.54012	0.37078
0.95366	0.017353			0.54476	0.37114
0.95312	0.017391			0.54756	0.37453
0.95213	0.017395			0.54938	0.37596
0.95166	0.017412			0.55339	0.37627
0.95114	0.017443			0.55862	0.38256
0.95021	0.017496			0.56731	0.39102
0.94984	0.017537			0.56982	0.39176
0.94966	0.01755			0.5721	0.39356
0.94917	0.017618			0.57517	0.39378
0.94907	0.017625			0.58427	0.39394
0.94895	0.017652			0.58837	0.39901
0.94879	0.017696			0.598	0.39919
0.94837	0.017829			0.60249	0.40002
0.9483	0.017841			0.60385	0.40103
0.94816	0.017851			0.60913	0.40159
0.94787	0.017922			0.61601	0.40306
0.94783	0.017946			0.62264	0.40483
0.94762	0.017958			0.62334	0.40558
0.94758	0.017986			0.63009	0.40712
0.94739	0.018074			0.66732	0.40974
0.94693	0.018076			0.69414	0.41083
0.94648	0.018117			0.7022	0.41241
0.94642	0.01813			0.77927	0.41412
0.94573	0.018173			0.79024	0.41421
0.94568	0.018366			0.80703	0.41552
0.94517	0.01849			0.8111	0.42094
0.94503	0.018495			0.81836	0.42159
0.94493	0.018542			0.85555	0.42446
0.94493	0.018547			0.86834	0.42847
0.94472	0.018561				0.43252
0.94466	0.018646				0.43804
0.94423	0.018758				0.43964
0.94403	0.018796				0.44
0.9438	0.01888				0.44242
0.94257	0.018903				0.44371
0.94239	0.018909				0.45003
0.9421	0.018953				0.45069
0.94124	0.019038				0.45154
0.94124	0.019095				0.45453
0.9412	0.019209				0.45481
0.94106	0.019239				0.455
0.94064	0.019258				0.45511
0.94018	0.01932				0.46261
0.93961	0.019374				0.4663
0.9396	0.019399				0.46788
0.93959	0.019412				0.46842
0.93933	0.019488				0.46925
0.93919	0.019543				0.4704
0.93886	0.019617				0.47053
0.93754	0.019664				0.47137
0.93635	0.019784				0.473
0.93623	0.019855				0.47401
0.93622	0.019903				0.47615
0.93585	0.019909				0.47689
0.93558	0.019972				0.47748
0.93554	0.019999				0.48572
0.93546	0.020049				0.4864
0.93508	0.020063				0.48911
0.93414	0.020071				0.49738
0.93387	0.020173				0.49817
0.93342	0.020241				0.5007
0.93331	0.020354				0.50338
0.93302	0.02046				0.50517
0.93266	0.020511				0.50522
0.93239	0.020607				0.50545
0.9321	0.0207				0.50625
0.93128	0.020946				0.51152
0.93118	0.020962				0.51251
0.93085	0.020974				0.51397
0.93077	0.021018				0.51406
0.93053	0.021074				0.51684
0.93032	0.021342				0.51817
0.92973	0.021354				0.51878
0.92949	0.021368				0.52257
0.92947	0.021456				0.52369
0.92797	0.021537				0.52535
0.92755	0.021583				0.52758
0.92712	0.021625				0.52794
0.92672	0.02173				0.52931
0.92631	0.022106				0.53435
0.92602	0.02225				0.54137
0.92594	0.022274				0.54164
0.92543	0.022362				0.54711
0.92458	0.022366				0.54858
0.92424	0.022378				0.55063
0.92367	0.022422				0.55442
0.92349	0.022439				0.5563
0.92298	0.022525				0.55903
0.92266	0.022666				0.56384
0.92141	0.022842				0.56442
0.92106	0.022928				0.56782
0.92023	0.023048				0.5699
0.92008	0.023377				0.57089
0.91958	0.023484				0.57153
0.91957	0.023532				0.57994
0.91952	0.023561				0.58096
0.91951	0.023626				0.58632
0.91939	0.023682				0.58863
0.91835	0.024062				0.59018
0.91817	0.02408				0.59739
0.91804	0.024131				0.60975
0.91759	0.024294				0.60989
0.91639	0.024597				0.61023
0.91487	0.024746				0.61092
0.9142	0.024769				0.61329
0.91408	0.025222				0.61865
0.91243	0.025352				0.62074
0.91235	0.02542				0.62304
0.9123	0.025598				0.62961
0.9122	0.02561				0.63043
0.91196	0.025709				0.63243
0.91103	0.025888				0.63523
0.91082	0.026071				0.63691
0.91064	0.026124				0.63883
0.90965	0.026155				0.64101
0.90947	0.026201				0.64167
0.90894	0.026427				0.64173
0.9074	0.026623				0.64333
0.907	0.027046				0.64998
0.90609	0.027247				0.65246
0.90569	0.027298				0.66225
0.90465	0.027804				0.67965
0.90422	0.027873				0.69643
0.90373	0.028353				0.69844
0.903	0.029162				0.70434
0.90155	0.029459				0.70564
0.90045	0.029976				0.72777
0.89905	0.030281				0.72995
0.89842	0.030671				0.73294
0.8979	0.030808				0.7349
0.89714	0.031401				0.75195
0.897	0.031611				0.75882
0.89677	0.031646				0.76446
0.8964	0.031702				0.76813
0.89577	0.031832				0.77799
0.89546	0.032185				0.77953
0.89478	0.032288				0.78048
0.89389	0.032355				0.79892
0.8934	0.032484				0.80288
0.89323	0.032552				0.80728
0.8917	0.032929				0.81749
0.89159	0.033308				0.83061
0.89138	0.033505				0.83498
0.89072	0.033754				0.8548
0.89009	0.034629				0.86303
0.88986	0.034987				0.88388
0.88823	0.035344				0.91919
0.88772	0.035997
0.88712	0.037215
0.887	0.03759
0.88664	0.038312
0.88655	0.038326
0.88641	0.039901
0.8862	0.040203
0.88614	0.040302
0.88563	0.040435
0.88533	0.041914
0.88468	0.042367
0.88417	0.04255
0.88296	0.042618
0.88288	0.04273
0.88263	0.04274
0.8825	0.043566
0.88224	0.043772
0.88179	0.044516
0.88116	0.044894
0.88092	0.045235
0.88088	0.045584
0.88079	0.045697
0.88056	0.04891
0.88035	0.050288
0.87949	0.050473
0.87888	0.050603
0.87783	0.051157
0.87773	0.051204
0.8775	0.054474
0.87605	0.054504
0.87599	0.055002
0.87588	0.055371
0.87402	0.05552
0.87396	0.056441
0.87381	0.057077
0.87263	0.058801
0.87162	0.059567
0.87024	0.05966
0.87016	0.063065
0.87008	0.064298
0.86965	0.064765
0.8689	0.065663
0.86886	0.066336
0.86842	0.066637
0.86834	0.066902
0.86747	0.068002
0.86734	0.068292
0.86731	0.068527
0.8672	0.069024
0.86701	0.069535
0.86684	0.069537
0.86655	0.069851
0.86634	0.069876
0.86624	0.06992
0.86512	0.070686
0.86506	0.071091
0.86422	0.071333
0.86376	0.071491
0.86368	0.071984
0.86284	0.072683
0.86204	0.07288
0.86119	0.073078
0.86116	0.073098
0.86043	0.073415
0.86005	0.073567
0.85913	0.073706
0.85878	0.074115
0.85861	0.074363
0.8584	0.075142
0.8577	0.075423
0.85741	0.075469
0.85733	0.076238
0.85727	0.077044
0.85725	0.077094
0.85643	0.077664
0.85563	0.078194
0.85487	0.078615
0.85473	0.078774
0.85435	0.080858
0.85431	0.081087
0.85394	0.081184
0.85375	0.08165
0.85369	0.081966
0.85346	0.08199
0.85289	0.08216
0.85212	0.083164
0.85174	0.083813
0.85156	0.084346
0.85133	0.084679
0.85103	0.084799
0.8507	0.084915
0.85061	0.084926
0.84996	0.085315
0.84924	0.085985
0.84907	0.086136
0.84901	0.086529
0.84858	0.086839
0.84849	0.086958
0.84834	0.087367
0.84767	0.087958
0.84746	0.088219
0.84726	0.088346
0.84536	0.088689
0.84499	0.089272
0.84492	0.089553
0.84472	0.090034
0.84457	0.090397
0.84382	0.091139
0.84378	0.091313
0.84369	0.091314
0.84214	0.091457
0.84174	0.091838
0.84168	0.092068
0.84154	0.092096
0.84142	0.092294
0.84136	0.092446
0.84133	0.092491
0.84128	0.092577
0.84073	0.092724
0.84021	0.09284
0.84003	0.093006
0.83993	0.094685
0.83982	0.095016
0.83943	0.096115
0.8392	0.096216
0.839	0.096339
0.83866	0.096465
0.83847	0.097207
0.83838	0.097307
0.83715	0.097425
0.83652	0.097513
0.83617	0.097652
0.83614	0.098342
0.8361	0.0987
0.83555	0.098786
0.83462	0.09884
0.83398	0.099153
0.83359	0.099228
0.83339	0.099352
0.83301	0.099693
0.83275	0.099794
0.83172	0.10026
0.8317	0.1005
0.83154	0.10082
0.83143	0.10096
0.8314	0.1011
0.83122	0.10115
0.83067	0.10124
0.83066	0.10175
0.83066	0.10212
0.83056	0.10223
0.83043	0.10224
0.8303	0.10259
0.83029	0.10259
0.83027	0.10295
0.83024	0.10334
0.83018	0.10349
0.8301	0.10363
0.82994	0.1045
0.82994	0.10455
0.82941	0.10489
0.8292	0.10506
0.82904	0.10542
0.82819	0.1061
0.82812	0.10615
0.82741	0.10625
0.82738	0.10632
0.82734	0.1068
0.82694	0.10724
0.8267	0.10754
0.82652	0.10755
0.82592	0.10813
0.82563	0.10829
0.82535	0.10881
0.82522	0.10894
0.82518	0.10957
0.82516	0.10982
0.82493	0.10987
0.82411	0.11005
0.82408	0.11044
0.82398	0.11102
0.82263	0.11116
0.82207	0.11129
0.82201	0.1113
0.82155	0.1114
0.82103	0.11164
0.82071	0.11182
0.82031	0.11186
0.81984	0.11215
0.81946	0.11294
0.81945	0.11294
0.81932	0.11336
0.81925	0.11343
0.81903	0.11347
0.81843	0.11374
0.81737	0.11381
0.81722	0.11394
0.81718	0.11406
0.81649	0.11485
0.81631	0.11491
0.81581	0.11501
0.81472	0.11508
0.81446	0.11508
0.81436	0.11601
0.81404	0.11643
0.81341	0.11666
0.81323	0.11704
0.81313	0.11713
0.81305	0.11719
0.81168	0.11724
0.81092	0.11729
0.81085	0.1173
0.81085	0.11736
0.81058	0.11747
0.8103	0.11759
0.81019	0.11764
0.81016	0.11912
0.80967	0.11934
0.80932	0.11952
0.80919	0.1197
0.80875	0.11995
0.80859	0.12032
0.80847	0.12054
0.80839	0.12061
0.80811	0.12098
0.80771	0.1219
0.80741	0.12211
0.80738	0.12225
0.80731	0.12245
0.80693	0.12274
0.80691	0.12295
0.80686	0.12308
0.80683	0.12309
0.80669	0.12319
0.80667	0.12355
0.80662	0.12387
0.80651	0.12389
0.80623	0.12407
0.80609	0.12419
0.80587	0.12486
0.8057	0.12491
0.80537	0.12497
0.80525	0.12525
0.80516	0.12527
0.80502	0.12553
0.80501	0.12615
0.80462	0.12682
0.80398	0.1273
0.80387	0.12733
0.80381	0.12735
0.80331	0.12761
0.8032	0.12763
0.80293	0.12772
0.80283	0.12778
0.80276	0.12784
0.80236	0.12797
0.80234	0.12815
0.80199	0.12819
0.80186	0.12852
0.80169	0.12861
0.80113	0.12863
0.80102	0.12877
0.80097	0.12941
0.8008	0.1296
0.80074	0.12964
0.80058	0.13015
0.80006	0.13053
0.79986	0.13071
0.79972	0.13075
0.79954	0.13134
0.79944	0.13187
0.7987	0.13217
0.79826	0.13225
0.79786	0.13275
0.79768	0.13307
0.79752	0.13329
0.79722	0.1334
0.79716	0.13349
0.7971	0.1337
0.79681	0.13373
0.7967	0.13373
0.79662	0.13413
0.79628	0.13427
0.79618	0.13428
0.79616	0.13448
0.79589	0.13511
0.7958	0.13517
0.79569	0.13524
0.79566	0.13536
0.79533	0.13545
0.7953	0.13551
0.79523	0.13564
0.79517	0.13571
0.79516	0.13581
0.79507	0.13626
0.79501	0.1364
0.79475	0.13642
0.79459	0.13647
0.79454	0.13737
0.79383	0.13754
0.79374	0.13766
0.7937	0.13786
0.79368	0.13793
0.79365	0.13806
0.79365	0.13809
0.79339	0.13816
0.79288	0.13867
0.79234	0.13876
0.79233	0.13877
0.79232	0.13878
0.79182	0.13901
0.79171	0.13906
0.79169	0.13909
0.79115	0.13955
0.79108	0.13962
0.79097	0.13979
0.79087	0.13993
0.79077	0.14011
0.79059	0.14012
0.79025	0.14016
0.7901	0.1402
0.78992	0.14038
0.78934	0.14063
0.78921	0.14096
0.78876	0.14117
0.78866	0.14185
0.78841	0.14198
0.78813	0.14199
0.78794	0.1424
0.78753	0.14256
0.78745	0.14257
0.78729	0.14261
0.78725	0.14269
0.78722	0.14317
0.78718	0.14335
0.78718	0.14335
0.78701	0.14343
0.78697	0.14348
0.78694	0.14364
0.78682	0.14372
0.7867	0.14372
0.78666	0.14377
0.78645	0.14392
0.7859	0.14397
0.7856	0.14417
0.78518	0.14419
0.78515	0.1445
0.78506	0.14473
0.78493	0.14482
0.78485	0.14483
0.78457	0.14575
0.78442	0.14579
0.78411	0.14599
0.78361	0.14599
0.78314	0.14633
0.78275	0.14671
0.78266	0.14716
0.78231	0.14721
0.78231	0.14722
0.7823	0.14732
0.78168	0.1475
0.78125	0.14771
0.78102	0.14785
0.78092	0.14797
0.78088	0.14803
0.78032	0.14819
0.78025	0.14845
0.78002	0.14848
0.77973	0.14863
0.77948	0.14906
0.77934	0.14911
0.77922	0.14921
0.77902	0.1493
0.77897	0.14937
0.77885	0.14946
0.77879	0.14948
0.77855	0.14965
0.77832	0.14967
0.77822	0.14969
0.77758	0.14972
0.77745	0.14973
0.77736	0.14982
0.77717	0.14988
0.77678	0.14992
0.77675	0.14993
0.77629	0.15007
0.77587	0.15019
0.7753	0.15042
0.77522	0.15049
0.77507	0.15051
0.77414	0.15074
0.77411	0.15083
0.77399	0.15108
0.77367	0.15163
0.77363	0.15183
0.77362	0.15222
0.77349	0.15228
0.77344	0.15243
0.77343	0.15245
0.7734	0.1527
0.7732	0.15275
0.77304	0.15285
0.77302	0.15288
0.77281	0.1531
0.77274	0.15313
0.77233	0.15324
0.77203	0.1533
0.7717	0.15334
0.77135	0.15353
0.77129	0.15356
0.77116	0.15361
0.7709	0.15365
0.7708	0.15383
0.7708	0.15386
0.77046	0.15397
0.77044	0.15399
0.77039	0.15404
0.77036	0.15419
0.77032	0.15432
0.76997	0.15442
0.76982	0.15465
0.76976	0.15466
0.76881	0.15479
0.76812	0.15499
0.76781	0.15503
0.76776	0.15505
0.76745	0.15505
0.76744	0.15512
0.76733	0.15542
0.76722	0.15556
0.76716	0.15557
0.76711	0.15558
0.76686	0.15559
0.76667	0.1558
0.76665	0.15592
0.76649	0.1565
0.76633	0.15651
0.76632	0.15652
0.76606	0.15664
0.76604	0.15671
0.76591	0.15673
0.76591	0.15676
0.76579	0.15679
0.76561	0.15699
0.76554	0.15707
0.76515	0.15723
0.7648	0.15741
0.76424	0.15744
0.76402	0.15746
0.7634	0.15749
0.76339	0.15766
0.76329	0.15766
0.76305	0.1577
0.76265	0.1578
0.76245	0.15782
0.76223	0.1579
0.76207	0.15793
0.76179	0.15798
0.76176	0.15799
0.76175	0.158
0.76141	0.15816
0.76106	0.15824
0.76056	0.15894
0.76055	0.15906
0.76047	0.15915
0.76008	0.15938
0.76006	0.1594
0.75996	0.15954
0.75995	0.15956
0.75965	0.15961
0.75955	0.15973
0.7594	0.1598
0.75904	0.16005
0.75898	0.16006
0.75896	0.16033
0.7589	0.16051
0.75885	0.16056
0.75865	0.16072
0.75863	0.16073
0.75833	0.16075
0.75817	0.16099
0.75816	0.16102
0.75763	0.16113
0.75744	0.16118
0.7574	0.16123
0.75715	0.16162
0.75701	0.16166
0.7568	0.16171
0.75676	0.16185
0.75625	0.1622
0.75625	0.16223
0.75613	0.16224
0.75603	0.16241
0.75582	0.16253
0.75544	0.16253
0.75533	0.16257
0.75519	0.16278
0.755	0.16283
0.75479	0.16295
0.7547	0.16307
0.75427	0.16336
0.75422	0.16336
0.75418	0.16339
0.75384	0.16345
0.75383	0.16348
0.75368	0.16353
0.75367	0.16406
0.75333	0.16411
0.75306	0.16418
0.75286	0.16422
0.75283	0.16434
0.75255	0.16449
0.75241	0.1645
0.75217	0.16455
0.75195	0.16466
0.75163	0.16472
0.75161	0.16488
0.75144	0.1649
0.7511	0.16509
0.75109	0.16529
0.75108	0.16529
0.75107	0.16533
0.75053	0.16549
0.75042	0.1655
0.75012	0.16554
0.74979	0.16557
0.74968	0.16557
0.74965	0.16561
0.74955	0.16592
0.74953	0.16595
0.74947	0.166
0.74933	0.16604
0.7491	0.16621
0.74903	0.1663
0.749	0.16668
0.74899	0.16678
0.74885	0.16704
0.74883	0.16716
0.74847	0.16735
0.74846	0.16754
0.74819	0.16759
0.74809	0.16765
0.74806	0.16772
0.74796	0.16783
0.74787	0.16807
0.74779	0.16811
0.7477	0.16815
0.74757	0.16819
0.7474	0.16834
0.74726	0.16838
0.74726	0.16838
0.74707	0.16859
0.74701	0.16884
0.74676	0.16922
0.74675	0.16939
0.74663	0.1694
0.74661	0.16953
0.74661	0.16953
0.74631	0.16999
0.74609	0.17004
0.74582	0.17005
0.74534	0.17007
0.74508	0.17037
0.74505	0.17038
0.74501	0.17044
0.74492	0.17061
0.74483	0.17065
0.74469	0.17071
0.74465	0.17074
0.74452	0.17087
0.74445	0.17112
0.74431	0.17116
0.74423	0.17118
0.74422	0.17131
0.74411	0.17143
0.74403	0.17148
0.74402	0.17181
0.74376	0.17212
0.7431	0.1722
0.74296	0.17231
0.74289	0.1724
0.74264	0.17249
0.74254	0.17288
0.74249	0.17294
0.74234	0.17295
0.74215	0.17311
0.74211	0.17319
0.74202	0.17319
0.742	0.17328
0.74189	0.17332
0.74182	0.17333
0.74172	0.1734
0.74105	0.17364
0.74099	0.17367
0.74091	0.17398
0.74089	0.17416
0.74066	0.17425
0.74057	0.17427
0.74048	0.17486
0.74023	0.17491
0.73895	0.17495
0.73867	0.17499
0.73859	0.17509
0.73844	0.17521
0.73815	0.17541
0.73765	0.17551
0.73754	0.17552
0.73753	0.17563
0.73751	0.17564
0.7374	0.17569
0.73723	0.1758
0.737	0.1758
0.737	0.17582
0.73672	0.1759
0.73668	0.17618
0.73667	0.1764
0.73613	0.17643
0.73604	0.17645
0.73533	0.17657
0.73516	0.17662
0.73497	0.1768
0.73481	0.17686
0.73463	0.17688
0.73454	0.17689
0.73452	0.17703
0.73437	0.17722
0.73427	0.17724
0.73424	0.17727
0.73418	0.17736
0.73381	0.17757
0.7338	0.17765
0.7335	0.17766
0.73321	0.17769
0.73299	0.17784
0.73295	0.17784
0.73279	0.17786
0.73276	0.17789
0.73254	0.17792
0.73252	0.17797
0.73246	0.178
0.7321	0.17802
0.73156	0.17807
0.73124	0.17815
0.73113	0.17826
0.73098	0.17833
0.7307	0.1784
0.73069	0.17845
0.73058	0.17846
0.73031	0.17853
0.7303	0.17861
0.73001	0.17861
0.73	0.17863
0.72987	0.17864
0.72977	0.17871
0.72973	0.17873
0.72967	0.17898
0.72952	0.17912
0.72948	0.1792
0.72935	0.17923
0.72899	0.17924
0.72897	0.17925
0.72867	0.17926
0.72856	0.17939
0.72853	0.17958
0.72793	0.17976
0.72784	0.18045
0.72749	0.18047
0.72747	0.1805
0.72743	0.18055
0.72716	0.18072
0.72705	0.18073
0.72654	0.18084
0.7263	0.18105
0.72627	0.18111
0.72606	0.18119
0.72554	0.1812
0.72532	0.1813
0.72528	0.1813
0.72528	0.18132
0.72527	0.18142
0.72511	0.18143
0.72507	0.18146
0.72475	0.18153
0.72451	0.18185
0.72441	0.18185
0.72432	0.18197
0.72423	0.18198
0.72421	0.18198
0.72417	0.18204
0.72415	0.18222
0.72409	0.18256
0.72406	0.18271
0.7239	0.18273
0.72365	0.18277
0.72354	0.18294
0.72342	0.18298
0.72339	0.18299
0.72327	0.18299
0.7232	0.18303
0.7231	0.1832
0.72308	0.18325
0.72308	0.18342
0.72296	0.18343
0.72248	0.18374
0.72246	0.18381
0.72226	0.18382
0.7222	0.18383
0.72197	0.18396
0.72184	0.18416
0.72175	0.18419
0.72171	0.18428
0.72124	0.18428
0.72118	0.18429
0.72109	0.18447
0.72068	0.18455
0.7202	0.18456
0.71998	0.18472
0.71972	0.18475
0.7195	0.1848
0.7191	0.1848
0.71905	0.18482
0.71866	0.18498
0.71864	0.18499
0.71843	0.18516
0.7183	0.18524
0.71811	0.18532
0.718	0.18533
0.7178	0.18538
0.71745	0.18541
0.71742	0.18549
0.71685	0.1855
0.71682	0.18554
0.71657	0.18565
0.71645	0.18576
0.71624	0.18587
0.71594	0.18592
0.71564	0.18594
0.71479	0.18594
0.7145	0.18597
0.71449	0.18598
0.71446	0.18598
0.71394	0.18603
0.71392	0.18608
0.71386	0.18624
0.71382	0.18644
0.71332	0.18664
0.7131	0.18668
0.71307	0.18669
0.7129	0.18672
0.71261	0.18673
0.71246	0.18683
0.71246	0.18686
0.71226	0.18691
0.7122	0.18693
0.71188	0.18708
0.7118	0.18717
0.7117	0.18723
0.71154	0.18734
0.71152	0.18736
0.71143	0.18751
0.71131	0.18753
0.71102	0.18762
0.71086	0.18766
0.71079	0.18775
0.71063	0.18785
0.71059	0.18819
0.71047	0.1883
0.71015	0.18836
0.70997	0.18844
0.70983	0.18863
0.70968	0.1887
0.70966	0.18887
0.70962	0.18888
0.70959	0.18888
0.70953	0.18889
0.70947	0.18918
0.7094	0.18955
0.70918	0.18961
0.709	0.18969
0.70882	0.18988
0.7088	0.19004
0.70858	0.19005
0.70856	0.19023
0.70853	0.19024
0.70851	0.19041
0.70848	0.19045
0.70848	0.19047
0.70815	0.19059
0.70814	0.19069
0.70776	0.19082
0.70775	0.19084
0.70758	0.19085
0.7075	0.19086
0.70737	0.19106
0.70712	0.19109
0.70704	0.19132
0.7065	0.19134
0.70635	0.19136
0.70628	0.19158
0.70612	0.19178
0.70594	0.1918
0.70591	0.19187
0.70585	0.19206
0.70571	0.1921
0.70553	0.19213
0.70527	0.19218
0.70524	0.19222
0.70501	0.19228
0.70489	0.19257
0.70474	0.19267
0.70471	0.19268
0.70462	0.19273
0.7044	0.19274
0.70424	0.19275
0.70424	0.1931
0.70412	0.1931
0.70402	0.19313
0.70392	0.19362
0.70383	0.19366
0.70383	0.19369
0.7037	0.19383
0.7037	0.19391
0.70358	0.19394
0.70328	0.19396
0.70303	0.19403
0.70299	0.19404
0.70287	0.1944
0.70272	0.19441
0.70263	0.19445
0.70248	0.19448
0.70232	0.19449
0.70204	0.19461
0.70188	0.19498
0.70164	0.19499
0.70135	0.19502
0.7013	0.19504
0.70113	0.19511
0.70112	0.19536
0.70071	0.19542
0.70059	0.19582
0.70026	0.19588
0.70007	0.19599
0.70004	0.19603
0.69986	0.19614
0.69981	0.19622
0.69981	0.19628
0.69957	0.19651
0.69922	0.19665
0.69914	0.19665
0.69894	0.19669
0.69873	0.19671
0.69861	0.19672
0.69827	0.19678
0.69822	0.19681
0.69813	0.19693
0.69805	0.19701
0.69792	0.19704
0.6979	0.19704
0.69764	0.19708
0.69739	0.19715
0.69738	0.19724
0.69735	0.19738
0.69714	0.19743
0.69705	0.19772
0.69692	0.19775
0.69692	0.19781
0.69691	0.19795
0.69686	0.19809
0.69675	0.19811
0.69647	0.19812
0.69639	0.19827
0.69636	0.19847
0.69632	0.19872
0.69616	0.19882
0.69604	0.19882
0.69602	0.19888
0.69585	0.19892
0.69575	0.19895
0.6957	0.19899
0.6957	0.19901
0.69569	0.19904
0.69553	0.19911
0.69545	0.19913
0.6953	0.19918
0.69521	0.19923
0.69513	0.19923
0.69507	0.19935
0.69493	0.19943
0.69489	0.19953
0.69487	0.19954
0.69487	0.19962
0.69484	0.19964
0.6947	0.19978
0.69465	0.19985
0.69461	0.20011
0.69457	0.20019
0.69455	0.20022
0.69448	0.20045
0.69441	0.20056
0.69432	0.20062
0.69418	0.20066
0.69415	0.20066
0.69397	0.2007
0.69396	0.20074
0.69393	0.20079
0.69389	0.20084
0.6937	0.20086
0.69308	0.201
0.69295	0.20109
0.69284	0.20112
0.69274	0.20125
0.69267	0.20126
0.6926	0.20138
0.69246	0.20156
0.69209	0.20168
0.69202	0.20191
0.69195	0.20191
0.69182	0.20193
0.69178	0.20202
0.69165	0.20212
0.69161	0.20222
0.69145	0.20225
0.69144	0.2025
0.69131	0.2025
0.69121	0.20254
0.69117	0.20278
0.69109	0.20285
0.69104	0.20292
0.69103	0.20304
0.69088	0.2032
0.69087	0.20327
0.6907	0.20332
0.69016	0.20338
0.68986	0.2034
0.68983	0.2034
0.68967	0.20343
0.68958	0.2036
0.68934	0.20368
0.68932	0.20381
0.68925	0.20381
0.6892	0.20403
0.68919	0.20404
0.68914	0.2041
0.6891	0.20428
0.68902	0.20441
0.68885	0.20442
0.6887	0.20448
0.68843	0.20448
0.6884	0.20486
0.68791	0.20491
0.68785	0.20494
0.6878	0.20498
0.68775	0.20505
0.68735	0.2052
0.68723	0.20522
0.68703	0.20532
0.68699	0.20541
0.68669	0.20546
0.68649	0.20547
0.6863	0.20556
0.68601	0.20572
0.68591	0.20575
0.68582	0.20576
0.68581	0.20577
0.68575	0.2059
0.68557	0.206
0.68548	0.20631
0.68515	0.20647
0.68504	0.2065
0.68498	0.2065
0.68491	0.20656
0.68481	0.20665
0.68462	0.20669
0.68445	0.20672
0.68443	0.20674
0.68418	0.20679
0.68408	0.20689
0.68378	0.20719
0.68353	0.20734
0.68341	0.20737
0.68289	0.20753
0.68273	0.20769
0.68271	0.20779
0.68194	0.2078
0.68179	0.2078
0.68166	0.20784
0.68166	0.20798
0.68147	0.20808
0.68138	0.20825
0.68128	0.20825
0.68127	0.20827
0.68121	0.20843
0.68103	0.20853
0.68075	0.20886
0.68063	0.20889
0.68061	0.20897
0.6802	0.20911
0.68018	0.20915
0.68007	0.20927
0.68003	0.20927
0.67996	0.20944
0.67979	0.20947
0.67979	0.20947
0.67967	0.20947
0.67938	0.20952
0.67927	0.20956
0.67924	0.20957
0.67923	0.20968
0.6792	0.20968
0.67902	0.20971
0.67888	0.20976
0.67869	0.20987
0.67862	0.20991
0.6786	0.20992
0.67845	0.21005
0.67841	0.21006
0.67839	0.2101
0.67826	0.2101
0.67751	0.21018
0.67748	0.21021
0.67745	0.21022
0.67738	0.21033
0.67726	0.21034
0.67725	0.2104
0.67707	0.21047
0.67692	0.21053
0.67683	0.21069
0.67682	0.21077
0.67677	0.2108
0.67676	0.21081
0.67656	0.21083
0.67642	0.21091
0.67634	0.21092
0.67628	0.21092
0.67624	0.21117
0.67615	0.21135
0.67595	0.21141
0.67532	0.21147
0.67529	0.21147
0.67487	0.21149
0.67461	0.21156
0.67456	0.21158
0.67436	0.21159
0.67435	0.21165
0.67434	0.21179
0.67426	0.21182
0.67391	0.21192
0.67376	0.21208
0.67362	0.21208
0.67362	0.21222
0.67361	0.21232
0.67345	0.21269
0.67341	0.2127
0.67333	0.21271
0.67328	0.21277
0.67327	0.21288
0.67321	0.21288
0.67307	0.21294
0.67303	0.21295
0.67287	0.21298
0.67281	0.21302
0.6726	0.21312
0.67235	0.21338
0.67224	0.2134
0.67219	0.2136
0.67188	0.21363
0.67184	0.21363
0.67154	0.21377
0.6715	0.21391
0.67127	0.21393
0.67119	0.21399
0.6711	0.21407
0.67081	0.21415
0.67079	0.21424
0.67078	0.21426
0.67043	0.21431
0.67037	0.21438
0.6703	0.21442
0.67017	0.21465
0.67017	0.21466
0.67006	0.21468
0.66995	0.21472
0.66994	0.2152
0.66993	0.21523
0.66976	0.21559
0.66964	0.21565
0.66958	0.21571
0.6691	0.21573
0.66905	0.21574
0.669	0.21582
0.66899	0.21585
0.66898	0.21591
0.66881	0.21596
0.66872	0.21614
0.66863	0.2162
0.66837	0.21621
0.66836	0.21624
0.66799	0.21632
0.66781	0.21635
0.66746	0.21636
0.66743	0.21653
0.66742	0.21655
0.66737	0.2166
0.66724	0.21664
0.66711	0.21677
0.66686	0.2168
0.66674	0.21684
0.66656	0.21696
0.66651	0.21728
0.66645	0.21737
0.66594	0.21741
0.66588	0.21743
0.6658	0.21752
0.66578	0.21759
0.66573	0.21778
0.66572	0.21784
0.66571	0.21785
0.66568	0.21792
0.66563	0.21798
0.66561	0.21811
0.66549	0.21812
0.6653	0.21812
0.66528	0.21819
0.66521	0.21821
0.66502	0.21823
0.66492	0.21833
0.66486	0.21835
0.6647	0.21843
0.6644	0.2186
0.66407	0.21861
0.66397	0.21862
0.6639	0.21873
0.66382	0.21884
0.66367	0.21885
0.66363	0.2189
0.66358	0.21892
0.6635	0.21896
0.66333	0.21901
0.66319	0.21901
0.66315	0.21916
0.66304	0.21917
0.66297	0.2192
0.66286	0.21925
0.6627	0.2193
0.6627	0.21932
0.66221	0.21933
0.66205	0.21944
0.66182	0.21946
0.66179	0.21947
0.66165	0.21953
0.66159	0.21963
0.66152	0.21968
0.66119	0.21972
0.66117	0.21972
0.66116	0.21974
0.66091	0.21977
0.6606	0.21979
0.6606	0.21984
0.66057	0.21997
0.6602	0.22002
0.66007	0.22016
0.65996	0.22022
0.6598	0.22024
0.65975	0.22024
0.6596	0.22035
0.65958	0.22045
0.65934	0.22051
0.65933	0.22058
0.65909	0.2206
0.65904	0.22071
0.6589	0.22081
0.65871	0.22088
0.65854	0.22091
0.65849	0.22091
0.65828	0.22101
0.65816	0.22104
0.65798	0.22105
0.65779	0.22106
0.65772	0.22113
0.65744	0.2212
0.65733	0.22125
0.65728	0.22127
0.65726	0.22143
0.65725	0.22144
0.65723	0.22146
0.65713	0.22148
0.65701	0.2216
0.65697	0.22162
0.65677	0.22178
0.65662	0.2218
0.65648	0.22184
0.65643	0.22188
0.65627	0.22188
0.65602	0.2219
0.6559	0.22192
0.65573	0.22195
0.65571	0.22195
0.65564	0.22199
0.65561	0.22218
0.65553	0.22225
0.65541	0.22237
0.65509	0.2224
0.65468	0.22248
0.65464	0.22251
0.65435	0.22272
0.6542	0.22285
0.65393	0.22295
0.65388	0.22297
0.65361	0.22302
0.65359	0.22305
0.65345	0.22306
0.65331	0.22312
0.65328	0.22315
0.65317	0.22319
0.65317	0.22322
0.65305	0.22322
0.65304	0.22324
0.65284	0.22327
0.65281	0.22329
0.65278	0.22329
0.65272	0.22341
0.652	0.22374
0.65154	0.22374
0.65143	0.22388
0.6514	0.22404
0.65133	0.22405
0.6512	0.22406
0.65099	0.22407
0.65092	0.2241
0.65086	0.22415
0.65083	0.22431
0.65082	0.22441
0.65075	0.22458
0.65053	0.22462
0.65039	0.22465
0.65038	0.22468
0.65022	0.2247
0.65015	0.2247
0.65013	0.22471
0.65013	0.22476
0.64985	0.22476
0.64961	0.22488
0.64939	0.225
0.6493	0.22501
0.64921	0.22512
0.64914	0.22512
0.64899	0.22514
0.64892	0.22514
0.64885	0.22532
0.64857	0.22534
0.64854	0.22539
0.64848	0.22545
0.64846	0.22549
0.64823	0.22557
0.64808	0.22558
0.64794	0.2256
0.64767	0.22561
0.64762	0.22567
0.64761	0.22573
0.64759	0.22576
0.64749	0.22587
0.6474	0.22602
0.64721	0.22606
0.64714	0.22612
0.64689	0.22615
0.64656	0.22616
0.64655	0.22632
0.64647	0.22633
0.64644	0.22642
0.64641	0.22642
0.64628	0.22645
0.6462	0.22646
0.64617	0.22648
0.64611	0.22658
0.64607	0.22662
0.64594	0.22664
0.64577	0.22687
0.64568	0.22689
0.64566	0.22702
0.64546	0.22727
0.64541	0.22732
0.64537	0.22734
0.64534	0.22738
0.64523	0.22773
0.6452	0.22774
0.64514	0.22778
0.64508	0.22797
0.64504	0.22804
0.64496	0.22806
0.64494	0.22807
0.64478	0.22807
0.64456	0.22807
0.64443	0.22821
0.64441	0.22825
0.64439	0.22826
0.64439	0.22836
0.64438	0.22854
0.64424	0.22856
0.64403	0.22896
0.6438	0.22897
0.6437	0.22909
0.64368	0.22913
0.64359	0.22915
0.64358	0.22918
0.64355	0.22928
0.64328	0.22942
0.64324	0.22944
0.64323	0.22947
0.64299	0.22952
0.64299	0.22956
0.64289	0.22968
0.64289	0.2298
0.64279	0.23
0.64277	0.23001
0.64268	0.23009
0.64267	0.23015
0.64248	0.23018
0.64243	0.23027
0.64236	0.23031
0.64216	0.23052
0.64216	0.2306
0.6421	0.23066
0.64199	0.23069
0.64184	0.2307
0.64177	0.23078
0.64175	0.2308
0.64174	0.23083
0.64164	0.23099
0.64164	0.23103
0.64134	0.23106
0.64126	0.23109
0.64071	0.23118
0.64069	0.23132
0.64064	0.23139
0.64059	0.2314
0.64053	0.2314
0.64047	0.23144
0.64028	0.23148
0.64025	0.23148
0.64007	0.23162
0.64	0.23162
0.63981	0.23166
0.63979	0.23172
0.63979	0.23172
0.6397	0.2318
0.63943	0.23187
0.63913	0.23194
0.63907	0.23194
0.63887	0.23198
0.63871	0.23209
0.63869	0.23211
0.63866	0.23213
0.63863	0.23219
0.63853	0.23221
0.63848	0.23221
0.63837	0.23223
0.63816	0.23225
0.63815	0.2323
0.6381	0.23231
0.63804	0.2324
0.63792	0.23246
0.63789	0.23258
0.63784	0.23259
0.6378	0.23264
0.63773	0.23282
0.63771	0.23283
0.63733	0.23299
0.63731	0.23302
0.63726	0.23303
0.63717	0.23303
0.63716	0.23314
0.63713	0.23318
0.63687	0.23338
0.63665	0.2334
0.63649	0.23341
0.63638	0.23342
0.63636	0.23343
0.63624	0.23344
0.63622	0.23345
0.63617	0.23353
0.63608	0.23355
0.63589	0.2336
0.63556	0.23372
0.63531	0.23381
0.63528	0.234
0.63526	0.23402
0.63514	0.23403
0.63508	0.23416
0.63506	0.23432
0.63494	0.23438
0.63467	0.23443
0.63454	0.23462
0.63447	0.23465
0.63441	0.23469
0.63435	0.23484
0.63415	0.23489
0.63401	0.23503
0.63395	0.23504
0.63376	0.23513
0.63365	0.23519
0.63338	0.23519
0.6332	0.2352
0.63307	0.23525
0.63281	0.23526
0.63235	0.23529
0.63221	0.23534
0.63217	0.2355
0.63187	0.23551
0.63184	0.23553
0.63165	0.23555
0.6315	0.2356
0.63107	0.2356
0.63093	0.23561
0.63092	0.23565
0.63074	0.23572
0.63053	0.2359
0.63051	0.23595
0.63045	0.2361
0.63029	0.23614
0.63007	0.23623
0.63002	0.23627
0.62994	0.23628
0.62973	0.23633
0.62968	0.23636
0.62959	0.23637
0.62953	0.23638
0.62943	0.23646
0.62941	0.23646
0.62938	0.23657
0.62924	0.23674
0.62917	0.23689
0.62915	0.23698
0.62899	0.23711
0.62872	0.23718
0.62866	0.23725
0.62862	0.2373
0.62859	0.2374
0.62845	0.23744
0.62844	0.23747
0.62821	0.23763
0.62817	0.23764
0.62814	0.23775
0.62805	0.23778
0.62803	0.23782
0.62787	0.23787
0.62785	0.2379
0.6278	0.23794
0.62768	0.23808
0.62762	0.23809
0.6276	0.2381
0.62757	0.23825
0.62748	0.23833
0.62747	0.23842
0.62746	0.23844
0.62744	0.23845
0.62743	0.23851
0.62742	0.23853
0.62737	0.23853
0.6273	0.23872
0.62722	0.23875
0.62713	0.23876
0.62697	0.23879
0.62696	0.23882
0.62689	0.23883
0.62673	0.23885
0.6267	0.2389
0.62666	0.23892
0.62651	0.23903
0.62635	0.23922
0.62624	0.23922
0.62621	0.23927
0.62618	0.2395
0.62614	0.23954
0.62605	0.23957
0.62605	0.23967
0.62599	0.23977
0.62584	0.23979
0.62582	0.23979
0.62552	0.24011
0.62541	0.24021
0.62537	0.24031
0.62532	0.24032
0.62494	0.24042
0.62428	0.24042
0.62428	0.24045
0.62426	0.24072
0.62422	0.24086
0.62415	0.24093
0.62404	0.24099
0.62397	0.24101
0.62378	0.24113
0.6235	0.24114
0.62332	0.24115
0.62332	0.24116
0.62322	0.24122
0.62318	0.24125
0.62309	0.2413
0.62304	0.24147
0.6229	0.24149
0.62281	0.2415
0.62256	0.24158
0.62255	0.24169
0.62253	0.24174
0.62252	0.24179
0.6224	0.24189
0.62225	0.2419
0.62217	0.2419
0.62203	0.24199
0.62189	0.242
0.62173	0.24203
0.62168	0.24207
0.62151	0.24208
0.6215	0.2421
0.62147	0.24217
0.62145	0.24217
0.62131	0.24221
0.62122	0.24238
0.62121	0.24239
0.62113	0.24245
0.62088	0.24246
0.6208	0.24248
0.62078	0.24254
0.62067	0.24258
0.62057	0.24264
0.6205	0.24273
0.6205	0.24285
0.62016	0.24286
0.6201	0.24289
0.62008	0.2429
0.62005	0.24298
0.61984	0.24307
0.61983	0.24311
0.61983	0.24312
0.61961	0.24321
0.61957	0.24325
0.61946	0.2433
0.61942	0.24335
0.61937	0.24353
0.61933	0.24359
0.61923	0.24366
0.61918	0.24371
0.61917	0.24375
0.61912	0.24378
0.61912	0.24379
0.61892	0.24383
0.61882	0.24387
0.61876	0.24391
0.61867	0.24393
0.61864	0.24396
0.61862	0.24398
0.61839	0.24404
0.61839	0.24405
0.61828	0.24411
0.61823	0.24418
0.61798	0.24423
0.61797	0.2443
0.61766	0.24439
0.61751	0.24452
0.61738	0.24462
0.61724	0.24466
0.61712	0.24471
0.61707	0.24479
0.61705	0.24489
0.61702	0.24489
0.61692	0.24491
0.61678	0.245
0.61667	0.24504
0.61656	0.24508
0.61656	0.24509
0.61648	0.24512
0.61629	0.24527
0.61626	0.24527
0.61624	0.24528
0.61615	0.24536
0.61612	0.24541
0.61601	0.24542
0.616	0.24544
0.61596	0.24549
0.61596	0.24552
0.61592	0.24552
0.61585	0.24552
0.61585	0.24555
0.61577	0.24566
0.61554	0.24567
0.61549	0.24573
0.61547	0.24577
0.61544	0.24577
0.61542	0.24581
0.61535	0.24591
0.61502	0.24604
0.61488	0.24608
0.61482	0.24609
0.61469	0.2461
0.61442	0.2461
0.61442	0.24623
0.61434	0.24623
0.61409	0.24624
0.61389	0.24652
0.61387	0.24653
0.61382	0.24653
0.6138	0.24657
0.61379	0.24659
0.61363	0.24665
0.61356	0.24672
0.61347	0.24676
0.61344	0.24677
0.61342	0.24683
0.6134	0.24683
0.61333	0.24686
0.6133	0.24695
0.61327	0.24697
0.61325	0.24698
0.61315	0.24699
0.61306	0.24706
0.613	0.24712
0.61298	0.24725
0.61286	0.24726
0.6128	0.24727
0.61275	0.24746
0.61272	0.24746
0.61264	0.24748
0.61263	0.24749
0.61229	0.24758
0.6122	0.24758
0.61218	0.24761
0.61218	0.24764
0.61208	0.24765
0.61203	0.24768
0.61191	0.24774
0.6118	0.24784
0.61171	0.24795
0.61162	0.248
0.61161	0.24804
0.61151	0.2481
0.61137	0.24818
0.61136	0.24818
0.61135	0.24826
0.61135	0.24828
0.61135	0.24837
0.61134	0.24844
0.61133	0.24847
0.61119	0.24849
0.61108	0.24853
0.61103	0.24859
0.61102	0.24861
0.61099	0.24866
0.61088	0.24872
0.61086	0.24876
0.61086	0.24877
0.61065	0.24883
0.61048	0.24896
0.61046	0.24902
0.61034	0.2491
0.61026	0.2491
0.61023	0.2491
0.61021	0.24914
0.61015	0.24917
0.61013	0.24919
0.60993	0.24921
0.60976	0.24923
0.60974	0.24925
0.60962	0.24931
0.60962	0.24938
0.60955	0.24944
0.60943	0.24944
0.6094	0.2495
0.60931	0.24958
0.60917	0.24966
0.60912	0.24969
0.60897	0.2497
0.6088	0.24972
0.6087	0.24973
0.60848	0.24974
0.60843	0.24978
0.60836	0.2498
0.60832	0.24981
0.60818	0.24981
0.60803	0.24986
0.60794	0.24987
0.60784	0.24989
0.60777	0.24998
0.60773	0.25004
0.60772	0.25021
0.60769	0.25025
0.60766	0.25028
0.60761	0.2504
0.60761	0.25049
0.60757	0.25052
0.60754	0.25052
0.6075	0.25063
0.60748	0.25063
0.60739	0.25066
0.60737	0.25073
0.60725	0.25074
0.60721	0.25076
0.60714	0.25077
0.6071	0.25082
0.60702	0.25087
0.60702	0.25092
0.60699	0.25099
0.60686	0.25112
0.6068	0.25114
0.60678	0.25115
0.60677	0.25116
0.60671	0.25121
0.60667	0.25131
0.60648	0.25131
0.60637	0.25145
0.60624	0.25175
0.60621	0.25179
0.60614	0.25179
0.60611	0.25187
0.60605	0.25198
0.60604	0.252
0.60602	0.25202
0.60597	0.25205
0.60595	0.25208
0.6059	0.25212
0.60572	0.25213
0.60562	0.25213
0.60558	0.25223
0.60542	0.25231
0.60541	0.25251
0.60533	0.25254
0.60533	0.25262
0.60513	0.25263
0.6051	0.25267
0.60501	0.25268
0.60496	0.25269
0.60495	0.25269
0.60495	0.25271
0.60493	0.25274
0.60493	0.25286
0.6049	0.2529
0.60488	0.25309
0.60487	0.25312
0.60481	0.25317
0.6046	0.2532
0.60455	0.25328
0.60434	0.25329
0.60428	0.25332
0.60422	0.25352
0.60414	0.25362
0.60388	0.25372
0.60383	0.25376
0.60367	0.25384
0.60366	0.25407
0.60364	0.25409
0.60361	0.25413
0.60358	0.2542
0.60327	0.25423
0.60318	0.25432
0.60311	0.25455
0.60291	0.25462
0.6028	0.2548
0.60276	0.25482
0.6027	0.25483
0.6026	0.25484
0.60238	0.25485
0.60237	0.25485
0.60217	0.25485
0.6021	0.25492
0.602	0.25495
0.60193	0.25498
0.60191	0.25499
0.60186	0.25503
0.60184	0.25507
0.60182	0.25514
0.60174	0.25514
0.60171	0.25531
0.60164	0.25544
0.60159	0.25551
0.60158	0.25575
0.6014	0.25578
0.60138	0.25588
0.60131	0.25594
0.60118	0.25601
0.60109	0.25618
0.60106	0.25619
0.60105	0.25628
0.60102	0.25637
0.60088	0.25638
0.60085	0.25639
0.60084	0.25647
0.60075	0.25655
0.60072	0.25656
0.60071	0.25656
0.60069	0.25657
0.60062	0.25665
0.6006	0.25666
0.60028	0.25667
0.60002	0.25671
0.5999	0.25671
0.59984	0.25676
0.59965	0.25706
0.59962	0.25723
0.59961	0.25729
0.59959	0.2573
0.59944	0.2573
[truncated: 9,846 more rows]
