# Supplementary material for: Fuzzy supertertiary interactions within PSD-95 enable ligand binding
Source: eLife. 2022 Sep 7;11:e77242. doi: 10.7554/eLife.77242 (PMC9581536; doi:10.7554/eLife.77242)
Supplement: Figure 4—source data 1. — The data is included as excel files for the accumulated per-frame (i.e. pointwise) FRET along with the time-averaged (per molecule) FRET for each selected molecule. Also included are the intensity time traces for representative molecules along with summary information about the number of molecules for each data panel. [file elife-77242-fig4-data1.zip › Figure 6 Source Data/P2-G1.csv]

Pointwise			Per Molecule
P2-G1			P2-G1
FL	PSG		FL	PSG
0.00017375	0.4462		0.8877	0.10247
0.0019594	0.40845		0.8877	0.1157
0.0047001	0.50912		0.8638	0.12438
0.0049566	0.66565		0.8638	0.13022
0.0053261	0.47137		0.81172	0.14464
0.0058978	0.42407		0.76904	0.18741
0.0069864	0.46282		0.74911	0.19698
0.0080082	0.45955		0.74911	0.21731
0.0097306	0.651		0.73	0.21766
0.010743	0.44521		0.71441	0.22107
0.011848	0.40026		0.71441	0.22568
0.01319	0.46377		0.69494	0.24491
0.015083	0.43163		0.69256	0.24705
0.019648	0.60005		0.69256	0.25057
0.021867	0.44995		0.69094	0.25104
0.022177	0.42621		0.69094	0.25703
0.029465	0.37953		0.68663	0.26147
0.030687	0.39876		0.68663	0.2649
0.031557	0.3483		0.6794	0.26688
0.032022	0.46966		0.6794	0.26901
0.036202	0.442		0.67743	0.27018
0.038504	0.48144		0.67743	0.27118
0.040753	0.42028		0.65002	0.28241
0.043274	0.42101		0.63896	0.28258
0.044379	0.48475		0.63439	0.28612
0.045699	0.46732		0.63439	0.30466
0.050167	0.47156		0.62788	0.31606
0.050339	0.61426		0.6242	0.31805
0.050553	0.28167		0.6242	0.32413
0.052346	0.05925		0.62335	0.32705
0.064547	0.089177		0.61187	0.33959
0.071834	0.10954		0.61187	0.34183
0.077302	0.51813		0.60495	0.34372
0.079877	0.34387		0.60475	0.34373
0.089168	0.42884		0.60475	0.34939
0.090196	0.36014		0.59236	0.34952
0.12192	0.51973		0.59226	0.35065
0.13186	0.40269		0.59226	0.35233
0.13342	0.40243		0.58532	0.35417
0.13464	0.43722		0.58532	0.35743
0.13952	0.41912		0.5844	0.35832
0.14205	0.41513		0.5844	0.36257
0.14881	0.37174		0.5835	0.36566
0.15121	0.40335		0.58122	0.36574
0.15203	0.53041		0.5695	0.36665
0.1602	0.39552		0.56828	0.36735
0.1634	0.38799		0.56225	0.37797
0.16415	0.32814		0.56225	0.3791
0.16586	0.23179		0.55592	0.3806
0.16689	0.36288		0.55592	0.38864
0.16727	0.43922		0.55031	0.38883
0.17019	0.51227		0.52465	0.3899
0.17501	0.45715		0.52465	0.39122
0.17531	0.4906		0.52255	0.39153
0.17693	0.41236		0.52255	0.39351
0.17879	0.33187		0.514	0.39474
0.17879	0.43847		0.514	0.39543
0.18274	0.47003		0.514	0.39814
0.18421	0.40251		0.514	0.39911
0.18557	0.53732		0.5111	0.39993
0.18988	0.3431		0.5111	0.40296
0.19056	0.27906		0.50858	0.40381
0.19079	0.37596		0.50312	0.40399
0.19165	0.38724		0.49881	0.40603
0.19236	0.55489		0.49881	0.41126
0.19308	0.3074		0.49413	0.41182
0.19364	0.38036		0.48952	0.41257
0.19395	0.43743		0.48867	0.41466
0.19714	0.41686		0.48685	0.41566
0.19892	0.40065		0.48434	0.42486
0.19961	0.379		0.48434	0.42613
0.20092	0.59551		0.4807	0.42642
0.20125	0.47922		0.4807	0.42671
0.20189	0.38863		0.47263	0.43093
0.2019	0.4158		0.46863	0.43161
0.20199	0.47447		0.46863	0.43274
0.20309	0.42602		0.45024	0.43329
0.20429	0.39774		0.45024	0.43833
0.20473	0.42326		0.44648	0.43961
0.20643	0.47921		0.44648	0.44738
0.20786	0.31939		0.44583	0.4492
0.20891	0.36867		0.44187	0.45062
0.20946	0.36624		0.43779	0.45284
0.21053	0.42507		0.43779	0.45551
0.21186	0.45097		0.42146	0.45953
0.21315	0.30223		0.42146	0.46077
0.2137	0.41853		0.42002	0.46228
0.21416	0.33693		0.42002	0.46421
0.21534	0.427		0.41445	0.46427
0.21553	0.36169		0.40268	0.46447
0.21584	0.47683		0.39602	0.46461
0.2168	0.54612		0.39589	0.4647
0.21695	0.41418		0.39589	0.4664
0.21725	0.48453		0.39121	0.46682
0.21771	0.46626		0.38195	0.46856
0.21773	0.181		0.38195	0.46908
0.2184	0.28582		0.33573	0.47011
0.21866	0.24067		0.33573	0.47095
0.22023	0.35498		0.33473	0.47162
0.22081	0.23448		0.33473	0.4793
0.22178	0.28498		0.33381	0.47934
0.22207	0.20971		0.31754	0.48407
0.22303	0.31258		0.31354	0.48607
0.22353	0.2868		0.31354	0.48939
0.22456	0.26011		0.29709	0.48939
0.22525	0.24295		0.29709	0.49005
0.22641	0.24698		0.2854	0.4929
0.2265	0.28311		0.26886	0.49394
0.22705	0.29862		0.26886	0.49476
0.22724	0.15968		0.25519	0.49514
0.22745	0.2481		0.25076	0.49548
0.22812	0.2233		0.21059	0.49773
0.22846	0.23058		0.21059	0.49802
0.23116	0.28435		0.20637	0.50241
0.23181	0.23486		0.20637	0.50369
0.2334	0.32372		0.19033	0.5081
0.2336	0.25228		0.19033	0.5094
0.23597	0.31495		0.18309	0.50959
0.23668	0.29775		0.16532	0.51104
0.2367	0.25012		0.16532	0.51134
0.23695	0.26575			0.51353
0.23709	0.21983			0.51389
0.23729	0.35199			0.51732
0.23751	0.2955			0.51916
0.23796	0.15285			0.52052
0.23998	0.21035			0.52207
0.24116	0.3128			0.52254
0.24141	0.30939			0.52412
0.24167	0.34827			0.52428
0.24168	0.30749			0.5299
0.24201	0.30973			0.52991
0.24219	0.28277			0.53084
0.2424	0.25528			0.53422
0.24271	0.30978			0.53695
0.24305	0.21684			0.54087
0.24423	0.19639			0.54366
0.2446	0.31227			0.54435
0.24512	0.26066			0.54608
0.24527	0.25874			0.54669
0.24533	0.30579			0.54766
0.24538	0.30061			0.54932
0.2455	0.30715			0.54933
0.24593	0.31597			0.55075
0.24618	0.30835			0.55143
0.24726	0.23834			0.55433
0.24804	0.29932			0.55604
0.24811	0.23748			0.5657
0.24869	0.30246			0.56624
0.24912	0.30823			0.56626
0.24917	0.17837			0.56708
0.24926	0.26122			0.56826
0.24959	0.1375			0.56896
0.24995	0.29292			0.56914
0.25112	0.25431			0.57033
0.25148	0.12772			0.5722
0.25158	0.26476			0.57259
0.2518	0.35353			0.58125
0.25188	0.26205			0.5839
0.25218	0.25153			0.58932
0.25231	0.1523			0.58959
0.25234	0.30318			0.59078
0.25254	0.22657			0.59096
0.25317	0.29869			0.59101
0.25319	0.25238			0.59183
0.25359	0.33746			0.59487
0.25407	0.33102			0.59785
0.25417	0.37375			0.59812
0.25431	0.43599			0.59885
0.25461	0.48661			0.60057
0.25486	0.20684			0.60163
0.25506	0.29951			0.60399
0.2554	0.42274			0.60473
0.25543	0.27849			0.60518
0.25617	0.28333			0.60526
0.25637	0.25027			0.60536
0.25662	0.31336			0.60616
0.25673	0.31399			0.60641
0.25694	0.2679			0.609
0.25697	0.30755			0.61104
0.25698	0.19177			0.61277
0.25736	0.26586			0.61309
0.25743	0.28193			0.61421
0.25786	0.21829			0.6149
0.25797	0.30582			0.61995
0.25822	0.19381			0.62158
0.25844	0.28579			0.62223
0.2597	0.232			0.62271
0.26019	0.2559			0.62542
0.26039	0.21499			0.62601
0.26067	0.33063			0.62637
0.26107	0.25551			0.62649
0.26155	0.26309			0.6281
0.26163	0.21531			0.63035
0.26178	0.30799			0.63099
0.26258	0.27898			0.6313
0.26296	0.33428			0.63151
0.26296	0.27687			0.63326
0.26311	0.35526			0.63959
0.26327	0.26177			0.64456
0.26347	0.27073			0.64622
0.26356	0.2801			0.64695
0.26572	0.37492			0.64984
0.26614	0.28824			0.65131
0.26638	0.30184			0.6517
0.26785	0.22392			0.65316
0.26787	0.19356			0.66007
0.26831	0.32071			0.66591
0.26895	0.28165			0.66602
0.26913	0.2898			0.66721
0.26962	0.33963			0.67083
0.26985	0.27753			0.67195
0.26995	0.30992			0.67257
0.26996	0.26696			0.67285
0.27006	0.2582			0.67561
0.27013	0.31561			0.67592
0.2708	0.2649			0.67833
0.27084	0.2202			0.68164
0.2709	0.30198			0.68174
0.27122	0.30198			0.68736
0.27184	0.29004			0.68737
0.27208	0.2626			0.69074
0.2722	0.35808			0.69126
0.27258	0.21023			0.69312
0.27263	0.24764			0.69795
0.27263	0.32257			0.70295
0.27294	0.30709			0.70612
0.27304	0.28734			0.70954
0.27341	0.29853			0.71173
0.27392	0.25291			0.71503
0.27392	0.28498			0.71776
0.27409	0.41229			0.71967
0.27478	0.33534			0.72022
0.27483	0.29627			0.72436
0.27504	0.38614			0.72442
0.27518	0.27936			0.72448
0.27543	0.18894			0.73269
0.27569	0.33106			0.73386
0.27581	0.31948			0.73847
0.27643	0.24804			0.7385
0.27653	0.19315			0.7402
0.27692	0.28722			0.74545
0.27699	0.30326			0.74888
0.27725	0.26608			0.75406
0.27757	0.28362			0.76281
0.27768	0.29833			0.7658
0.27817	0.34011			0.76662
0.27827	0.24334			0.76778
0.27832	0.27549			0.77108
0.27846	0.26868			0.7748
0.27851	0.36664			0.77635
0.27859	0.2854			0.77682
0.27871	0.27684			0.77911
0.27876	0.22918			0.78628
0.27906	0.33541			0.78819
0.2799	0.21817			0.79035
0.2801	0.2772			0.79328
0.2807	0.33596			0.79392
0.28086	0.31033			0.80191
0.28119	0.3034			0.80192
0.28122	0.33109			0.80301
0.28189	0.29425			0.81732
0.28193	0.26096			0.83105
0.28222	0.32759			0.83799
0.28325	0.23722			0.84483
0.2836	0.33779			0.84595
0.28378	0.3218			0.89548
0.2839	0.32368			0.89787
0.28459	0.25474			0.91951
0.28483	0.2343			0.9244
0.28543	0.28275			0.92816
0.28549	0.27626			0.94804
0.28607	0.24435			0.96163
0.2861	0.36844			0.96472
0.2864	0.22499
0.28673	0.27486
0.2868	0.41659
0.28684	0.417
0.28686	0.27896
0.2869	0.32188
0.28738	0.26923
0.28748	0.27049
0.28789	0.2928
0.28795	0.28757
0.28807	0.31889
0.28832	0.37636
0.28852	0.41847
0.28886	0.25774
0.28978	0.30367
0.29003	0.29391
0.29015	0.38261
0.29085	0.38397
0.29097	0.35354
0.29127	0.30153
0.29281	0.65398
0.29323	0.62637
0.29352	0.71241
0.29437	0.53408
0.29464	0.56983
0.29468	0.75777
0.29469	0.58334
0.29473	0.63436
0.29476	0.75041
0.29491	0.43186
0.29494	0.097665
0.29504	0.62664
0.29521	0.55573
0.29543	0.70805
0.29612	0.65389
0.29728	0.71105
0.29736	0.68815
0.29741	0.66326
0.29768	0.60035
0.29784	0.53991
0.29808	0.54391
0.2983	0.59475
0.29842	0.64579
0.29904	0.65136
0.3002	0.50789
0.30025	0.57049
0.30038	0.62825
0.30077	0.59235
0.30112	0.68778
0.30118	0.59258
0.30125	0.69692
0.30144	0.52894
0.30182	0.66361
0.30184	0.58357
0.30194	0.51179
0.30205	0.58582
0.30215	0.51938
0.30238	0.55284
0.30251	0.60463
0.30254	0.66349
0.30287	0.51598
0.30311	0.51666
0.30326	0.54005
0.3038	0.4699
0.30487	0.7106
0.30503	0.46237
0.30516	0.54686
0.30524	0.62531
0.30524	0.66685
0.30536	0.57033
0.30581	0.63391
0.30655	0.56603
0.30655	0.47247
0.3069	0.63437
0.30716	0.49694
0.30829	0.56443
0.30898	0.68274
0.30977	0.57549
0.30979	0.39432
0.31017	0.46316
0.31046	0.75589
0.3107	0.60131
0.31078	0.51326
0.31087	0.40274
0.31104	0.44052
0.31123	0.49904
0.31145	0.42319
0.31154	0.62835
0.31183	0.50789
0.3127	0.59542
0.3128	0.63153
0.31283	0.56224
0.31293	0.51638
0.31316	0.69581
0.31318	0.65644
0.3135	0.67157
0.3135	0.54802
0.31398	0.6171
0.31402	0.47821
0.31406	0.61889
0.31434	0.67693
0.31434	0.25907
0.31457	0.1736
0.31497	0.28068
0.31531	0.23834
0.31561	0.13128
0.31588	0.20136
0.31604	0.22111
0.31616	0.24006
0.31622	0.25877
0.31669	0.17798
0.31776	0.27656
0.31793	0.30153
0.31813	0.23789
0.31829	0.31337
0.31847	0.32424
0.31863	0.3344
0.31868	0.22506
0.31871	0.20961
0.31881	0.17532
0.31883	0.2968
0.31915	0.23955
0.31931	0.19765
0.3197	0.20103
0.31973	0.24581
0.31988	0.24628
0.32027	0.27949
0.32135	0.20474
0.32136	0.23294
0.32149	0.23933
0.32156	0.2394
0.32159	0.24862
0.32199	0.17967
0.32201	0.24009
0.32225	0.22048
0.32229	0.27358
0.32247	0.1892
0.32256	0.21796
0.32288	0.1525
0.32314	0.25531
0.32335	0.2777
0.32378	0.30767
0.32385	0.17469
0.32388	0.20647
0.32395	0.21927
0.32441	0.21665
0.32452	0.1087
0.32463	0.17229
0.32471	0.20202
0.32497	0.24847
0.32529	0.17117
0.32541	0.15383
0.32545	0.15058
0.32553	0.21102
0.32603	0.18302
0.3261	0.2404
0.32614	0.21417
0.32624	0.25682
0.32626	0.18538
0.32627	0.25106
0.32664	0.238
0.32698	0.19786
0.32714	0.15806
0.32726	0.14425
0.32729	0.25782
0.32761	0.17116
0.32776	0.16006
0.3278	0.29971
0.32787	0.12616
0.32788	0.25666
0.32807	0.16182
0.32835	0.2032
0.32843	0.21591
0.32856	0.20938
0.32876	0.18294
0.32879	0.19404
0.32929	0.21456
0.32934	0.13115
0.32944	0.32403
0.32952	0.32856
0.33	0.2479
0.33	0.20274
0.33036	0.19164
0.33061	0.1987
0.33062	0.2563
0.3309	0.31248
0.33119	0.19661
0.33131	0.25186
0.33151	0.27578
0.33154	0.1983
0.33161	0.17378
0.33192	0.15363
0.33222	0.18364
0.33228	0.21246
0.3325	0.27151
0.33257	0.26203
0.33264	0.21073
0.33266	0.22164
0.33266	0.26711
0.33287	0.32977
0.33315	0.21905
0.33337	0.17754
0.33372	0.23085
0.3338	0.29117
0.33381	0.24336
0.33405	0.2505
0.33475	0.21576
0.33557	0.1246
0.33586	0.1895
0.33586	0.22796
0.33587	0.23429
0.33598	0.18505
0.336	0.16641
0.33665	0.15644
0.33672	0.27596
0.33677	0.23455
0.33718	0.33635
0.33731	0.31781
0.33758	0.20584
0.3377	0.21455
0.33775	0.24433
0.33821	0.30194
0.33864	0.30679
0.3387	0.19426
0.33908	0.2547
0.33951	0.27857
0.33969	0.15323
0.33986	0.24197
0.3399	0.17268
0.33996	0.40585
0.34006	0.32117
0.3401	0.2105
0.34024	0.25296
0.34037	0.22531
0.34044	0.19741
0.34065	0.23986
0.34093	0.14911
0.34108	0.20291
0.34116	0.29443
0.34143	0.19592
0.34175	0.2177
0.34183	0.14852
0.34212	0.24562
0.34218	0.34413
0.34227	0.2419
0.3423	0.15715
0.34275	0.26073
0.34277	0.25811
0.34286	0.26074
0.34298	0.14539
0.343	0.25237
0.34321	0.2658
0.34341	0.25393
0.34396	0.29112
0.34397	0.17853
0.34405	0.25805
0.34443	0.35109
0.34454	0.30163
0.3447	0.15922
0.34484	0.11657
0.34487	0.16273
0.34527	0.31091
0.34542	0.62595
0.34568	0.6658
0.34608	0.59357
0.34622	0.81055
0.34643	0.65408
0.3466	0.66531
0.34662	0.64886
0.3467	0.80142
0.34676	0.52953
0.34685	0.59269
0.34687	0.59743
0.34746	0.62934
0.34747	0.56976
0.34808	0.61575
0.34809	0.49687
0.3482	0.61322
0.34832	0.65391
0.34847	0.82978
0.34847	0.57821
0.34859	0.70551
0.3488	0.64934
0.34886	0.61113
0.34887	0.68428
0.34889	0.5788
0.34896	0.77358
0.3494	0.62105
0.34941	0.72217
0.34961	0.62374
0.34982	0.64298
0.34992	0.65015
0.35041	0.61385
0.35057	0.69521
0.35061	0.53738
0.35072	0.73426
0.35086	0.59573
0.35101	0.70347
0.35109	0.63217
0.35142	0.61109
0.35207	0.66394
0.35215	0.58927
0.35229	0.75923
0.35234	0.75015
0.35239	0.73303
0.35248	0.71797
0.35298	0.65074
0.35319	0.7424
0.35347	0.57679
0.35351	0.71138
0.3536	0.64376
0.35368	0.70326
0.35388	0.73955
0.35419	0.74975
0.35423	0.75236
0.35441	0.55396
0.35473	0.66796
0.35493	0.63751
0.35518	0.66208
0.35544	0.71042
0.35573	0.64548
0.35582	0.5381
0.35595	0.65329
0.35625	0.73882
0.35653	0.72368
0.35663	0.6068
0.35677	0.68941
0.357	0.6367
0.35706	0.64604
0.35708	0.61383
0.35756	0.65618
0.35797	0.68645
0.35837	0.65372
0.35843	0.57934
0.3585	0.64676
0.35861	0.63368
0.35863	0.53087
0.3587	0.57637
0.35881	0.54073
0.35893	0.68576
0.35896	0.6125
0.35956	0.5865
0.35967	0.71424
0.35971	0.70656
0.35981	0.47014
0.36023	0.5547
0.36025	0.62068
0.36027	0.63595
0.36061	0.66605
0.36082	0.58492
0.36115	0.62008
0.36118	0.54561
0.36118	0.72728
0.3612	0.6671
0.36143	0.75856
0.36152	0.73507
0.36161	0.70374
0.36168	0.64199
0.36179	0.64434
0.36254	0.65206
0.36285	0.62887
0.36294	0.67528
0.36308	0.5203
0.36321	0.59851
0.36333	0.59629
0.36399	0.60735
0.36425	0.6716
0.36463	0.59411
0.36479	0.62216
0.36497	0.6503
0.36511	0.60654
0.36518	0.68996
0.36557	0.66107
0.36584	0.71695
0.36587	0.61592
0.36587	0.43206
0.36595	0.66313
0.36607	0.65367
0.36614	0.48917
0.36632	0.48776
0.36653	0.66554
0.36696	0.57013
0.36698	0.56286
0.36714	0.65091
0.3672	0.78077
0.36744	0.66129
0.36747	0.69421
0.36756	0.69754
0.36778	0.66309
0.36797	0.66628
0.36813	0.52133
0.36814	0.73331
0.36817	0.59385
0.3686	0.68952
0.36879	0.62125
0.36893	0.53537
0.36904	0.75079
0.36927	0.67319
0.36932	0.73927
0.36952	0.72194
0.36958	0.68397
0.36969	0.62296
0.36972	0.6012
0.36996	0.63645
0.37002	0.74312
0.37005	0.58127
0.37016	0.68703
0.37036	0.56902
0.37047	0.72114
0.3707	0.60022
0.37109	0.61697
0.37122	0.55197
0.37128	0.71041
0.37147	0.56253
0.37147	0.75408
0.37157	0.7155
0.37179	0.6577
0.37186	0.65942
0.37201	0.58593
0.37202	0.61135
0.37233	0.68312
0.37236	0.5989
0.37251	0.64835
0.37257	0.50838
0.37258	0.54368
0.37262	0.76745
0.37316	0.63734
0.37326	0.6328
0.37337	0.71543
0.37373	0.72647
0.37378	0.67036
0.37388	0.73647
0.37408	0.63715
0.37435	0.68481
0.37435	0.66874
0.37448	0.62524
0.37461	0.61398
0.37487	0.62777
0.37507	0.56669
0.37523	0.70155
0.37543	0.58425
0.37564	0.84407
0.3761	0.66342
0.37611	0.65478
0.37692	0.68184
0.37715	0.62904
0.3777	0.60009
0.37795	0.5608
0.37797	0.63605
0.37876	0.67013
0.37949	0.63993
0.37949	0.69494
0.37996	0.67305
0.38023	0.6789
0.38035	0.72994
0.38042	0.7395
0.38067	0.84529
0.38112	0.67115
0.38132	0.62061
0.38134	0.66218
0.38146	0.51599
0.38152	0.60729
0.3818	0.57401
0.38199	0.62926
0.38213	0.5362
0.38217	0.61224
0.38256	0.47314
0.38274	0.71867
0.38281	0.60549
0.38313	0.56547
0.38331	0.56021
0.38361	0.58816
0.38381	0.64558
0.38391	0.74723
0.38411	0.63187
0.38443	0.79375
0.38447	0.76216
0.38453	0.62515
0.38458	0.77753
0.38499	0.51088
0.3853	0.62209
0.38531	0.63606
0.38537	0.62632
0.38567	0.51201
0.38581	0.59369
0.38613	0.55006
0.38626	0.5886
0.38629	0.65894
0.3866	0.62393
0.38672	0.54657
0.38702	0.67423
0.38719	0.69825
0.3872	0.63486
0.38734	0.60954
0.38796	0.72526
0.38824	0.60631
0.38835	0.68339
0.38848	0.65791
0.38886	0.62954
0.3891	0.62857
0.38951	0.68041
0.39006	0.68676
0.39006	0.59484
0.39016	0.63894
0.39025	0.73138
0.39036	0.62839
0.39065	0.71816
0.39068	0.6666
0.39097	0.71178
0.39115	0.68422
0.3919	0.6052
0.39215	0.49606
0.3923	0.61093
0.39253	0.60536
0.3928	0.63998
0.39283	0.73497
0.39306	0.60994
0.39317	0.61611
0.39329	0.5944
0.39366	0.72292
0.39398	0.48918
0.39413	0.72075
0.39443	0.75804
0.39454	0.64003
0.39462	0.67447
0.39475	0.58836
0.39483	0.60754
0.39504	0.56456
0.39542	0.6691
0.39562	0.64765
0.39565	0.62132
0.39576	0.57469
0.39577	0.58033
0.39615	0.57479
0.39616	0.71732
0.39621	0.82154
0.3966	0.67288
0.3967	0.52241
0.39672	0.59286
0.39709	0.76071
0.39728	0.56214
0.39781	0.74596
0.39815	0.80216
0.39824	0.67298
0.39844	0.56845
0.39844	0.62997
0.39854	0.71479
0.39902	0.66404
0.39902	0.65787
0.39903	0.6619
0.39946	0.68167
0.39967	0.67972
0.39981	0.71835
0.39989	0.68854
0.40015	0.69266
0.40021	0.55471
0.40031	0.72312
0.40066	0.62232
0.40084	0.67336
0.40085	0.63863
0.40091	0.67397
0.40096	0.64077
0.401	0.64969
0.40119	0.65393
0.40139	0.66473
0.40151	0.67175
0.40176	0.68055
0.40202	0.53954
0.40273	0.68474
0.40278	0.70626
0.40284	0.56885
0.40297	0.54548
0.40313	0.68751
0.4032	0.58715
0.40321	0.57884
0.40324	0.63878
0.40332	0.57228
0.40343	0.63849
0.40352	0.61727
0.40362	0.60942
0.40408	0.63109
0.40416	0.43635
0.40417	0.55148
0.4042	0.73844
0.40446	0.6198
0.40464	0.69407
0.40464	0.65296
0.40474	0.73822
0.40479	0.66287
0.40482	0.65527
0.40489	0.62553
0.40517	0.55785
0.40531	0.699
0.40534	0.65453
0.40548	0.67755
0.40554	0.60699
0.4057	0.5569
0.40586	0.68106
0.40588	0.52171
0.4059	0.50994
0.4068	0.65171
0.407	0.56824
0.40702	0.64241
0.40736	0.56165
0.40741	0.57622
0.40746	0.65456
0.40754	0.60837
0.40763	0.65869
0.40769	0.60006
0.4077	0.5833
0.40771	0.63274
0.40775	0.67946
0.40785	0.66439
0.4081	0.8177
0.40827	0.55237
0.40861	0.73516
0.40863	0.56744
0.40959	0.54211
0.40961	0.60088
0.4101	0.61251
0.41019	0.74734
0.41031	0.59963
0.41042	0.5632
0.41055	0.6205
0.41068	0.66905
0.41109	0.52095
0.41167	0.64498
0.41168	0.68497
0.41171	0.62162
0.41179	0.65681
0.4118	0.69936
0.41242	0.61961
0.41245	0.58626
0.41261	0.68949
0.41263	0.74202
0.41283	0.5144
0.41289	0.60546
0.41291	0.63265
0.41305	0.67474
0.41342	0.70638
0.41357	0.37671
0.4137	0.63521
0.41408	0.76704
0.41409	0.5235
0.4141	0.66386
0.41421	0.56492
0.41468	0.6744
0.41469	0.62992
0.41473	0.52385
0.41535	0.61755
0.4154	0.54158
0.41573	0.58941
0.41592	0.58139
0.41596	0.62667
0.41609	0.64021
0.41611	0.74712
0.41618	0.56234
0.4164	0.73141
0.41647	0.54155
0.41666	0.59693
0.41681	0.66692
0.41687	0.676
0.41715	0.5019
0.41716	0.64932
0.41734	0.68885
0.4174	0.57232
0.41744	0.58708
0.41754	0.43515
0.41757	0.42006
0.41826	0.35592
0.41834	0.31571
0.41844	0.52002
0.41899	0.3369
0.4192	0.43127
0.41925	0.42899
0.41932	0.33113
0.41943	0.38143
0.41944	0.3036
0.4195	0.40988
0.41986	0.54813
0.41994	0.42351
0.42032	0.4629
0.42063	0.49162
0.42076	0.45488
0.42088	0.37601
0.42117	0.49522
0.42118	0.40573
0.42131	0.54158
0.42137	0.42402
0.42141	0.42381
0.42165	0.3707
0.42172	0.42047
0.42189	0.49447
0.42259	0.46523
0.42281	0.44659
0.42304	0.57348
0.4231	0.46935
0.42317	0.59147
0.42355	0.41305
0.4238	0.37912
0.42418	0.46859
0.42428	0.54316
0.42443	0.45633
0.42444	0.47131
0.42456	0.40544
0.42471	0.32008
0.42487	0.55926
0.42504	0.47519
0.42508	0.45616
0.42522	0.43803
0.42546	0.57241
0.42578	0.49089
0.42598	0.49169
0.42618	0.61221
0.42622	0.51853
0.42652	0.36382
0.42658	0.40475
0.4267	0.59286
0.42691	0.57562
0.42729	0.54235
0.42732	0.61811
0.42739	0.57919
0.42755	0.54662
0.42782	0.48516
0.42783	0.43243
0.42791	0.55067
0.42795	0.39144
0.42796	0.49744
0.42799	0.47009
0.42799	0.4697
0.42802	0.42399
0.42826	0.44396
0.4284	0.52042
0.42843	0.54559
0.42898	0.41984
0.42904	0.52268
0.42938	0.43293
0.42946	0.52064
0.4295	0.55039
0.42964	0.6088
0.42973	0.5077
0.42975	0.30881
0.42989	0.23539
0.42994	0.54769
0.43	0.36935
0.43013	0.46869
0.43073	0.56371
0.43087	0.61257
0.43121	0.59172
0.43137	0.61097
0.43142	0.61849
0.43168	0.4806
0.43172	0.62887
0.43182	0.47001
0.43189	0.53078
0.43205	0.56226
0.43215	0.48442
0.43216	0.50043
0.43219	0.5042
0.4323	0.35899
0.43234	0.50738
0.43251	0.60844
0.43274	0.58536
0.4328	0.54425
0.43282	0.58831
0.43306	0.56637
0.43323	0.49347
0.43333	0.46963
0.43339	0.56305
0.43341	0.57797
0.4335	0.53525
0.43351	0.52096
0.43353	0.48478
0.43397	0.6035
0.43419	0.39379
0.43444	0.45309
0.43476	0.52107
0.43486	0.35751
0.4351	0.39034
0.43517	0.43843
0.43563	0.5284
0.43574	0.62334
0.43588	0.53633
0.43603	0.3204
0.43618	0.45661
0.43619	0.42858
0.4365	0.37812
0.43652	0.33254
0.43667	0.38029
0.4367	0.34413
0.43676	0.36711
0.43693	0.48379
0.43699	0.50283
0.43709	0.63519
0.43717	0.53718
0.43717	0.62402
0.43723	0.60242
0.43758	0.59835
0.43792	0.42371
0.43804	0.70326
0.43843	0.58523
0.43849	0.59024
0.43906	0.7097
0.43928	0.62795
0.44014	0.61947
0.44016	0.5713
0.44035	0.63078
0.44044	0.46501
0.44074	0.46222
0.44077	0.52987
0.44084	0.66694
0.4411	0.563
0.44112	0.59624
0.44161	0.60907
0.44164	0.43706
0.44192	0.61724
0.44232	0.55966
0.44233	0.51809
0.44247	0.54469
0.44255	0.67961
0.44259	0.59998
0.44267	0.59662
0.44277	0.62374
0.44315	0.8725
0.44327	0.61704
0.44343	0.58851
0.4438	0.63585
0.44396	0.57968
0.444	0.57674
0.44411	0.60433
0.44413	0.55058
0.44444	0.49644
0.44467	0.666
0.44472	0.66618
0.44482	0.66135
0.4452	0.71407
0.4453	0.57564
0.44539	0.48052
0.44552	0.4686
0.44556	0.51933
0.44558	0.63204
0.44558	0.47482
0.44585	0.61719
0.44617	0.54782
0.44622	0.6323
0.44625	0.50556
0.44639	0.61045
0.44653	0.52218
0.44657	0.52106
0.44662	0.61198
0.44671	0.62886
0.44674	0.6294
0.44702	0.5719
0.44717	0.6152
0.44737	0.60206
0.44753	0.66246
0.44769	0.64371
0.44785	0.65586
0.44797	0.70259
0.44801	0.53993
0.44818	0.52104
0.44842	0.56634
0.44874	0.66347
0.44884	0.60623
0.44887	0.5907
0.44892	0.66582
0.44904	0.49261
0.44912	0.61939
0.44918	0.62964
0.44969	0.6694
0.44982	0.56407
0.4499	0.49545
0.44998	0.44804
0.45023	0.67447
0.4504	0.6051
0.45051	0.49741
0.45059	0.39215
0.45077	0.58185
0.45088	0.67089
0.4509	0.58584
0.45091	0.5671
0.45097	0.57733
0.45104	0.56239
0.45113	0.72081
0.45133	0.58929
0.45147	0.54699
0.45154	0.44259
0.45167	0.44997
0.45184	0.51158
0.45192	0.52114
0.4521	0.44069
0.45213	0.50513
0.45217	0.55359
0.45226	0.398
0.45228	0.54569
0.45234	0.55966
0.45243	0.63635
0.45251	0.43023
0.45252	0.4373
0.45261	0.54469
0.45283	0.52561
0.45293	0.76093
0.45297	0.58427
0.45313	0.56885
0.45352	0.54248
0.4536	0.69273
0.45363	0.6598
0.45371	0.54343
0.45383	0.61205
0.45401	0.64455
0.45444	0.48907
0.45486	0.57141
0.45503	0.4247
0.45509	0.50024
0.45514	0.35669
0.45525	0.38112
0.45533	0.53505
0.45534	0.60109
0.45573	0.6959
0.45606	0.69089
0.45611	0.48983
0.45627	0.43189
0.45663	0.56797
0.45675	0.58993
0.45709	0.47418
0.45731	0.49205
0.45735	0.44814
0.45742	0.58529
0.45775	0.55034
0.45781	0.56563
0.45817	0.45438
0.45818	0.48787
0.45846	0.48245
0.45846	0.50059
0.45878	0.60153
0.4589	0.5189
0.45895	0.52765
0.45895	0.34429
0.45907	0.48011
0.45953	0.47388
0.45954	0.55945
0.45972	0.54873
0.45976	0.65103
0.46003	0.52825
0.46023	0.54751
0.46072	0.666
0.46081	0.60234
0.4611	0.68318
0.46114	0.5385
0.46157	0.61073
0.46197	0.53916
0.46227	0.59425
0.46231	0.66233
0.46243	0.60805
0.46248	0.72242
0.46249	0.49526
0.46257	0.62193
0.46258	0.61313
0.46263	0.63379
0.46265	0.52371
0.46288	0.57043
0.4631	0.57594
0.46311	0.38269
0.46317	0.64093
0.46344	0.53877
0.46351	0.68498
0.46361	0.59713
0.46376	0.74393
0.46386	0.68662
0.46403	0.60215
0.46403	0.62613
0.46438	0.65826
0.4644	0.59414
0.46441	0.56041
0.46454	0.59336
0.46462	0.52456
0.46469	0.6676
0.46481	0.71738
0.46491	0.56739
0.46514	0.55145
0.46522	0.64052
0.4653	0.50569
0.46534	0.57349
0.46566	0.63453
0.46577	0.65428
0.46603	0.6147
0.46611	0.47621
0.46632	0.66962
0.46634	0.75023
0.46638	0.64955
0.46667	0.65856
0.46671	0.66752
0.46717	0.78787
0.46727	0.6847
0.46733	0.62876
0.46765	0.68106
0.46766	0.5478
0.4678	0.65547
0.46783	0.6597
0.46833	0.32096
0.46863	0.68491
0.46884	0.62087
0.46889	0.61517
0.46901	0.64946
0.46931	0.60242
0.4695	0.58235
0.46961	0.49863
0.46966	0.67584
0.4699	0.86814
0.46993	0.67862
0.47034	0.55369
0.47042	0.59624
0.47046	0.71317
0.4708	0.66331
0.4708	0.68018
0.47084	0.66959
0.47101	0.58489
0.47103	0.61826
0.47106	0.61466
0.47114	0.57317
0.47118	0.67634
0.47118	0.62416
0.47138	0.56623
0.47155	0.62232
0.47171	0.51256
0.47178	0.58115
0.47187	0.65365
0.47222	0.59978
0.47223	0.56747
0.47262	0.54899
0.4727	0.67412
0.47285	0.60261
0.4729	0.56204
0.47317	0.73537
0.47345	0.56262
0.47357	0.52783
0.47359	0.54335
0.4737	0.71632
0.474	0.51662
0.47408	0.54338
0.47415	0.60783
0.47439	0.60293
0.47441	0.69412
0.47452	0.59975
0.47461	0.63361
0.47477	0.75192
0.47477	0.65283
0.47491	0.52391
0.47498	0.62007
0.47507	0.67562
0.4755	0.61951
0.47564	0.58238
0.47572	0.68245
0.47577	0.64922
0.47607	0.70621
0.47611	0.68145
0.47617	0.61841
0.47617	0.63032
0.47627	0.54729
0.47628	0.53554
0.47643	0.57361
0.47647	0.59488
0.47651	0.6009
0.47661	0.62538
0.47667	0.66909
0.47672	0.58681
0.47694	0.67614
0.47697	0.60631
0.47709	0.66529
0.47723	0.64367
0.47735	0.61262
0.47739	0.60771
0.47739	0.62685
0.47759	0.56076
0.47776	0.61463
0.47797	0.65936
0.47798	0.67318
0.478	0.64623
0.47823	0.62558
0.47823	0.62383
0.47832	0.55649
0.47835	0.70836
0.47837	0.62015
0.47855	0.61349
0.47864	0.63857
0.47865	0.64903
0.4787	0.56821
0.4789	0.46245
0.47902	0.53055
0.47928	0.64783
0.47948	0.5695
0.47952	0.52656
0.47966	0.58843
0.48	0.54306
0.48009	0.63719
0.48018	0.63934
0.48029	0.61633
0.48036	0.60111
0.48106	0.58755
0.48107	0.69073
0.48108	0.63242
0.48113	0.63453
0.48125	0.60311
0.48155	0.6404
0.48162	0.56663
0.48183	0.56442
0.48207	0.70051
0.48219	0.6617
0.48231	0.86749
0.48248	0.70738
0.48252	0.66791
0.48256	0.44504
0.4833	0.53225
0.48336	0.50168
0.48343	0.47764
0.48343	0.49177
0.48344	0.44807
0.48346	0.57382
0.48373	0.52999
0.48408	0.57423
0.48479	0.53977
0.48523	0.69814
0.48523	0.47701
0.48631	0.48706
0.48641	0.49521
0.48654	0.51445
0.48655	0.52514
0.48658	0.52347
0.48678	0.49716
0.48688	0.6329
0.487	0.60537
0.48702	0.57865
0.48726	0.48726
0.48747	0.52707
0.4876	0.50174
0.48784	0.38859
0.48785	0.49492
0.48793	0.56203
0.48795	0.56671
0.48841	0.53156
0.48855	0.55836
0.48864	0.51016
0.48884	0.48162
0.48888	0.33531
0.48909	0.51872
0.48911	0.57782
0.48929	0.49559
0.48934	0.63453
0.4894	0.49899
0.48961	0.63772
0.48966	0.621
0.48969	0.55379
0.48971	0.43727
0.48973	0.41277
0.48981	0.5244
0.48983	0.50596
0.48998	0.41014
0.49024	0.49257
0.49025	0.48201
0.49047	0.60475
0.49048	0.53472
0.49052	0.50054
0.49075	0.40174
0.49083	0.46594
0.49098	0.45072
0.49131	0.54313
0.49144	0.40005
0.49147	0.35416
0.49158	0.93212
0.49166	0.83296
0.49176	0.59905
0.49179	0.54364
0.49184	0.43014
0.49202	0.61575
0.49203	0.4752
0.49239	0.59166
0.49258	0.51339
0.49269	0.45154
0.49269	0.43772
0.49279	0.45696
0.49284	0.39586
0.49299	0.36569
0.49307	0.4273
0.49319	0.53246
0.49343	0.57026
0.49373	0.50418
0.49393	0.55637
0.49406	0.3956
0.49422	0.47486
0.49443	0.35777
0.49495	0.47342
0.49513	0.45128
0.49522	0.50318
0.49526	0.38137
0.49534	0.39519
0.49546	0.44111
0.49559	0.55004
0.49559	0.55134
0.49617	0.66073
0.49622	0.34628
0.4966	0.45471
0.49668	0.539
0.49681	0.48868
0.49716	0.46269
0.49718	0.38625
0.49722	0.33287
0.49723	0.34313
0.49764	0.50576
0.49842	0.47897
0.49874	0.60857
0.49879	0.38931
0.49881	0.4538
0.49886	0.55383
0.49942	0.43513
0.49968	0.48661
0.49977	0.32729
0.49977	0.52514
0.49983	0.50973
0.50004	0.24923
0.50009	0.34234
0.50018	0.43684
0.50049	0.53475
0.50061	0.55125
0.50063	0.43754
0.50066	0.52508
0.50093	0.39644
0.50094	0.36948
0.50121	0.45977
0.50176	0.40383
0.50178	0.52542
0.50189	0.41521
0.50203	0.42291
0.50219	0.48093
0.50231	0.46844
0.5028	0.42524
0.50307	0.32505
0.50315	0.31027
0.50317	0.46304
0.50337	0.39742
0.50341	0.32383
0.50381	0.38694
0.50403	0.44444
0.50427	0.4227
0.50456	0.46335
0.50462	0.46391
0.50474	0.35737
0.50474	0.33095
0.50478	0.39559
0.50505	0.37341
0.50519	0.32359
0.50532	0.40005
0.50548	0.41976
0.50577	0.5231
0.50594	0.28827
0.50616	0.3202
0.50632	0.4115
0.50633	0.45546
0.50645	0.33221
0.50648	0.23423
0.50652	0.35554
0.50662	0.56513
0.50686	0.35905
0.50706	0.53254
0.50706	0.31413
0.50718	0.42702
0.50744	0.25877
0.50775	0.29535
0.50796	0.56521
0.50798	0.51267
0.50802	0.39678
0.50808	0.2315
0.50859	0.4534
0.50877	0.3132
0.50878	0.41993
0.50892	0.37277
0.50903	0.4475
0.50907	0.4248
0.50922	0.40307
0.5093	0.34862
0.50933	0.40448
0.5099	0.43713
0.50993	0.47963
0.51002	0.42763
0.5101	0.20421
0.51015	0.39192
0.51023	0.32035
0.51026	0.38982
0.51044	0.44579
0.51071	0.44805
0.51075	0.51471
0.51103	0.4432
0.51113	0.41858
0.51123	0.16803
0.51135	0.45641
0.51151	0.49351
0.51192	0.59168
0.51207	0.37093
0.51241	0.4417
0.51247	0.36469
0.51266	0.39664
0.51285	0.42001
0.51289	0.45665
0.51299	0.47669
0.51303	0.5203
0.51334	0.41542
0.51337	0.57839
0.51348	0.50353
0.51355	0.40309
0.51367	0.31361
0.51374	0.4769
0.51385	0.3625
0.51403	0.52508
0.5143	0.34189
0.51452	0.41009
0.51458	0.34958
0.51491	0.35901
0.51498	0.47145
0.51526	0.37882
0.51538	0.32739
0.51548	0.33913
0.51548	0.41486
0.51549	0.31732
0.51556	0.31759
0.51557	0.36541
0.51573	0.41545
0.51575	0.39833
0.51614	0.4312
0.51618	0.39157
0.51624	0.36059
0.51627	0.45857
0.51628	0.41741
0.51639	0.50138
0.51676	0.47965
0.5168	0.58028
0.51701	0.5932
0.51701	0.42899
0.51717	0.49209
0.51764	0.53781
0.51764	0.59012
0.51765	0.50655
0.51787	0.51908
0.51797	0.45407
0.51803	0.5785
0.51825	0.43261
0.51827	0.56145
0.51858	0.73599
0.51874	0.50681
0.51877	0.54261
0.51879	0.76878
0.51896	0.9146
0.51918	0.86338
0.51945	0.82457
0.51983	0.76829
0.52002	0.64015
0.52015	0.85336
0.52017	0.84854
0.52032	0.8586
0.52071	0.8126
0.52076	0.80687
0.52087	0.75623
0.52115	0.63982
0.52122	0.68271
0.52129	0.79045
0.52159	0.82748
0.52162	0.76001
0.52174	0.71509
0.52181	0.82881
0.52238	0.64555
0.52256	0.86205
0.52284	0.78796
0.52287	0.67397
0.52322	0.78264
0.52351	0.91855
0.52357	0.70038
0.52379	0.76918
0.5239	0.7482
0.524	0.79425
0.5241	0.71449
0.52426	0.79038
0.52434	0.75089
0.52464	0.78026
0.52466	0.86788
0.52473	0.71552
0.52474	0.62349
0.52477	0.62538
0.52482	0.82086
0.52482	0.84844
0.52498	0.80219
0.52518	0.75638
0.52524	0.90369
0.5255	0.86457
0.52564	0.84204
0.52565	0.84857
0.52586	0.76035
0.52605	0.9013
0.5261	0.7024
0.52611	0.65977
0.52611	0.68132
0.52616	0.53711
0.52622	0.55632
0.52655	0.6107
0.52673	0.59799
0.52691	0.50726
0.52726	0.5987
0.52732	0.53094
0.52734	0.62698
0.52743	0.53396
0.52757	0.5992
0.52765	0.64392
0.52767	0.62402
0.52817	0.57211
0.52817	0.8215
0.52819	0.71044
0.52865	0.57762
0.52886	0.67164
0.52904	0.52753
0.52911	0.6346
0.52933	0.51278
0.52938	0.58681
0.52941	0.72797
0.52968	0.55649
0.53035	0.61395
0.53058	0.57228
0.53059	0.52003
0.53108	0.61317
0.53111	0.60629
0.53115	0.57557
0.53137	0.56684
0.53151	0.61002
0.53172	0.61877
0.53191	0.48777
0.53196	0.64344
0.53202	0.54522
0.53239	0.5867
0.53244	0.62798
0.5325	0.60603
0.53274	0.48756
0.53308	0.50871
0.53321	0.58474
0.53343	0.5719
0.53356	0.53435
0.53359	0.4937
0.53399	0.53925
0.53404	0.51166
0.53414	0.6371
0.53416	0.50717
0.53517	0.51242
0.53543	0.51981
0.53546	0.72403
0.53588	0.5283
0.53593	0.63964
0.53631	0.54331
0.53652	0.72342
0.53661	0.58959
0.53668	0.51977
0.53671	0.55701
0.53676	0.58561
0.53696	0.60916
0.53711	0.60353
0.53763	0.66556
0.53793	0.48271
0.53811	0.55215
0.53827	0.57152
0.53829	0.56817
0.53831	0.52653
0.53855	0.55072
0.53882	0.55952
0.53911	0.61837
0.53912	0.5642
0.53914	0.59576
0.53919	0.86299
0.53919	0.87305
0.53935	0.85714
0.53942	0.90086
0.53943	0.9432
0.53947	0.9061
0.53959	0.54317
0.53998	0.55131
0.54028	0.52365
0.54029	0.56249
0.54031	0.58076
0.5404	0.52893
0.54072	0.34406
0.54092	0.51576
0.54093	0.63175
0.54109	0.56415
0.54111	0.64114
0.54127	0.43448
0.54134	0.67341
0.54138	0.54868
0.54143	0.63337
0.54149	0.66616
0.54152	0.28436
0.54169	0.65773
0.54179	0.56719
0.54193	0.58239
0.54195	0.62528
0.54209	0.72568
0.54244	0.6403
0.54252	0.61267
0.54256	0.66988
0.54261	0.53738
0.54264	0.72221
0.54279	0.67485
0.54293	0.64214
0.54299	0.61446
0.54324	0.63833
0.54334	0.56643
0.54362	0.60285
0.54412	0.37888
0.54424	0.63917
0.54425	0.75223
0.5444	0.62108
0.54446	0.73771
0.54478	0.63295
0.54491	0.60558
0.54499	0.61489
0.54508	0.52674
0.54523	0.50463
0.54555	0.5427
0.54565	0.56104
0.54585	0.47322
0.54587	0.27475
0.54602	0.45536
0.54603	0.31458
0.54638	0.45357
0.54642	0.42842
0.54646	0.70403
0.54647	0.74812
0.54659	0.563
0.54667	0.65521
0.54672	0.63908
0.54681	0.61911
0.54689	0.66185
0.54701	0.42091
0.54701	0.63541
0.54709	0.58735
0.5473	0.51947
0.54748	0.47973
0.54753	0.43416
0.54773	0.51591
0.54776	0.26023
0.54804	0.58408
0.54825	0.48031
0.54833	0.52319
0.54839	0.46702
0.54852	0.55777
0.54859	0.51156
0.54864	0.6657
0.54903	0.53935
0.54928	0.79991
0.54954	0.5522
0.54966	0.39625
0.54975	0.61451
0.54985	0.52948
0.55007	0.44582
0.55015	0.39913
0.55018	0.22885
0.55026	0.61246
0.55028	0.61385
0.55035	0.44052
0.55053	0.37153
0.55075	0.43274
0.5513	0.52387
0.55157	0.43402
0.55163	0.35668
0.55183	0.60792
0.55282	0.55599
0.55286	0.45277
0.55295	0.33181
0.55301	0.54264
0.5531	0.4968
0.55338	0.47549
0.55346	0.44323
0.55373	0.52515
0.55383	0.55428
0.55389	0.29992
0.5541	0.6817
0.55433	0.41919
0.55455	0.22972
0.55457	0.22185
0.55466	0.42992
0.55479	0.59351
0.55483	0.5109
0.55491	0.31649
0.55573	0.31344
0.55607	0.45377
0.55616	1.0014
0.55619	0.93883
0.55625	0.48349
0.55658	0.47359
0.55659	0.49845
0.55669	0.47396
0.55688	0.47543
0.55704	0.4016
0.55757	0.42245
0.55781	0.74553
0.55814	0.45643
0.55822	0.49906
0.55828	0.52304
0.55893	0.52404
0.55896	0.52482
0.55912	0.51553
0.55934	0.55333
0.5596	0.40859
0.55972	0.62007
0.55976	0.54557
0.55988	0.55584
0.5601	0.58697
0.5602	0.57121
0.56038	0.46753
0.5608	0.55395
0.56083	0.55191
0.56102	0.49203
0.56127	0.41895
0.56152	0.4397
0.56167	0.46998
0.56177	0.48945
0.56188	0.62201
0.56194	0.40093
0.56222	0.61337
0.56263	0.48649
0.56295	0.61346
0.56298	0.48203
0.56301	0.51571
0.56333	0.48715
0.56338	0.5081
0.56341	0.4319
0.56348	0.53503
0.56367	0.64658
0.56376	0.56112
0.56384	0.4903
0.56417	0.41154
0.5644	0.46483
0.56442	0.64472
0.56442	0.5558
0.56448	0.39931
0.56462	0.39965
0.56496	0.62396
0.56508	0.70068
0.56517	0.59779
0.56528	0.70724
0.56532	0.55775
0.56539	0.49717
0.56539	0.37201
0.56543	0.33633
0.56585	0.33523
0.56589	0.47034
0.56639	0.38867
0.5666	0.42165
0.56667	0.40209
0.56672	0.59985
0.56673	0.62389
0.56694	0.54504
0.56709	0.40347
0.56717	0.56975
0.5675	0.57978
0.5675	0.62954
0.56764	0.63468
0.56787	0.53649
0.56813	0.54777
0.56833	0.48784
0.5687	0.48389
0.56905	0.60171
0.56916	0.64645
0.56938	0.47701
0.5694	0.53026
0.57001	0.5428
0.57011	0.53419
0.57015	0.43879
0.57027	0.41679
0.57035	0.62636
0.57038	0.53671
0.57044	0.42423
0.57094	0.54013
0.57098	0.61747
0.57134	0.4804
0.57214	0.39856
0.57254	0.4671
0.57276	0.32272
0.57327	0.57334
0.57335	0.44433
0.57346	0.24865
0.57347	0.52652
0.57354	0.40618
0.57375	0.46244
0.57395	0.21364
0.57405	0.29008
0.57422	0.46989
0.5744	0.53644
0.57449	0.67181
0.57478	0.4689
0.57497	0.49972
0.57552	0.47923
0.5757	0.62029
0.57571	0.48174
0.57583	0.42821
0.57584	0.65572
0.57596	0.51767
0.57606	0.57889
0.57616	0.51815
0.57626	0.43453
0.57633	0.44901
0.57661	0.50968
0.57666	0.51899
0.57685	0.54465
0.57685	0.41067
0.57696	0.38085
0.57712	0.60686
0.57716	0.49349
0.57717	0.6329
0.57719	0.46038
0.5772	0.19877
0.57806	0.40756
0.57807	0.57519
0.57818	0.42894
0.57818	0.21508
0.57823	0.016587
0.57825	0.066199
0.57835	0.41734
0.57842	0.33295
0.57846	0.48767
0.57866	0.41722
0.57903	0.48519
[truncated: 1,026 more rows]
