# Supplementary material for: Fuzzy supertertiary interactions within PSD-95 enable ligand binding
Source: eLife. 2022 Sep 7;11:e77242. doi: 10.7554/eLife.77242 (PMC9581536; doi:10.7554/eLife.77242)
Supplement: Figure 4—source data 1. — The data is included as excel files for the accumulated per-frame (i.e. pointwise) FRET along with the time-averaged (per molecule) FRET for each selected molecule. Also included are the intensity time traces for representative molecules along with summary information about the number of molecules for each data panel. [file elife-77242-fig4-data1.zip › Figure 6 Source Data/P3-G5.csv]

Pointwise				Permolecule
P3-G5				P3-G5
FL	PSG			FL	PSG
0.57051	8.80E-05			0.70948	0.90576
0.58446	1.5693			0.58632	0.24005
0.62955	1.2324			0.15664	0.32446
0.59385	1.1725			-0.016555	0.58659
0.6068	1.1691			0.52121	0.010737
0.58509	1.1673			0.58084	0.72087
0.63826	1.1634			0.73322	0.46722
0.64809	1.1596			0.60364	0.80364
0.70251	1.1591			0.61265	0.37361
0.65096	1.1516			0.22396	0.4214
0.72902	1.147			0.66919	0.84051
0.74397	1.1415			0.63798	0.40719
0.77616	1.1376			0.66051	0.44625
0.70645	1.1311			0.60905	0.59463
0.66473	1.1311			0.56664	0.24166
0.71974	1.1258			0.53973	0.39099
0.71528	1.1227			0.88914	0.29841
0.75435	1.1207			0.75429	0.87955
0.77388	1.1178			0.57109	0.39531
0.78694	1.1041			0.61687	0.73473
0.65617	1.0983			0.57257	0.56692
0.51585	1.0964			0.6976	-0.44987
0.78696	1.096			0.64049	0.38518
0.71462	1.0942			0.88485	5.6484
0.72433	1.089			0.77652	0.48041
0.77519	1.0882			0.71026	0.14322
0.78456	1.0877			0.46338	0.76651
0.74117	1.0781			0.64585	0.63175
0.7438	1.0753			0.67249	0.44642
0.78094	1.0692			0.505	0.94497
0.75646	1.0668			0.75315	0.73119
0.64546	1.0661			0.74467	0.50168
0.74006	1.061			0.84523	0.89644
0.76895	1.0577			0.19441	0.55545
0.7523	1.0577			0.83439	0.33962
0.66727	1.0555			0.72352	0.54546
0.60902	1.0496			0.69198	0.32716
0.65094	1.0472			0.54991	0.93897
0.6728	1.0468			0.9086	0.73062
0.69029	1.0459			0.58663	0.37678
0.64305	1.0459			0.48125	0.63283
0.58695	1.0458			0.76358	0.72424
0.61843	1.0438			0.59368	0.86561
0.67146	1.0432			0.69441	0.33841
0.64035	1.0424			0.51545	0.72475
0.70955	1.0406			0.52157	0.11879
0.73656	1.0391			0.51913	0.39113
0.64812	1.0384			0.292	0.54657
0.56235	1.038			0.54862	-5.1478
0.5672	1.0374			0.37361	0.29622
0.57573	1.0361			0.55202	0.119
0.63675	1.032			0.57923	0.64024
0.63104	1.0317			0.4886	0.23907
0.67908	1.0289			0.60941	0.31039
0.64688	1.0281			0.57859	0.53215
0.64541	1.0271				0.20199
0.63773	1.023				0.65366
0.6268	1.0226				0.70934
0.50873	1.0218				0.47868
0.58875	1.0217				0.29792
0.63927	1.0214				0.29252
0.70669	1.021				0.63034
0.6339	1.0203				0.4639
0.59797	1.0203				0.68124
0.72533	1.02				0.58158
0.71886	1.0197				0.77277
0.66315	1.0194				0.0048824
0.68712	1.0193				0.87472
0.6358	1.0187				0.44138
0.6759	1.0169				0.83786
0.64725	1.0166				0.67647
0.71108	1.0161				0.44441
0.5945	1.0149				0.72616
0.61793	1.0149				0.62436
0.57025	1.0119				0.16255
0.61483	1.0117				0.5783
0.65818	1.0114				0.92967
0.68107	1.0109				0.33242
0.64037	1.0106				0.55527
0.61228	1.0101				0.32356
0.66308	1.0099				0.16923
0.68445	1.0082				0.16217
0.71413	1.008
0.69488	1.0076
0.55697	1.0069
0.60459	1.0066
0.63343	1.006
0.55106	1.0056
0.65851	1.0054
0.63922	1.0048
0.69974	1.0048
0.68613	1.0047
0.59342	1.0044
0.57197	1.0036
0.55651	1.0036
0.62362	1.0015
0.61706	1.0008
0.71406	1.0006
0.66058	1
0.70867	0.99989
0.64578	0.99967
0.59572	0.99913
0.65206	0.99912
0.77204	0.99911
0.69546	0.99798
0.57773	0.9978
0.54523	0.99776
0.58143	0.99773
0.69767	0.99748
0.65116	0.99685
0.63686	0.99649
0.67534	0.99633
0.71521	0.99564
0.66402	0.99559
0.69873	0.99556
0.74314	0.99534
0.6556	0.99412
0.73517	0.99368
0.69624	0.99346
0.62476	0.99332
0.67049	0.99332
0.67854	0.99274
0.58321	0.99203
0.61566	0.9918
0.56405	0.99178
0.60556	0.99126
0.61683	0.99115
0.65177	0.99099
0.65917	0.99082
0.59381	0.99052
0.58657	0.99048
0.6387	0.99038
0.56586	0.9901
0.56563	0.99
0.59272	0.98998
0.60303	0.98978
0.56167	0.98961
0.56652	0.98954
0.55543	0.98803
0.65797	0.98792
0.66808	0.9877
0.55105	0.98742
0.60482	0.98673
0.51399	0.98644
0.61727	0.9864
0.50837	0.98608
0.51413	0.98566
0.54611	0.98545
0.70627	0.9853
0.63789	0.98518
0.61721	0.98465
0.69881	0.98432
0.58514	0.98431
0.71728	0.98392
0.65915	0.98361
0.60032	0.9836
0.50221	0.98354
0.55677	0.98344
0.63212	0.98343
0.60869	0.98277
0.73955	0.98254
0.6618	0.98246
0.60335	0.98199
0.57277	0.98155
0.55932	0.98147
0.64883	0.98142
0.64353	0.98135
0.70305	0.98121
0.66959	0.98105
0.66685	0.9809
0.56701	0.98083
0.62464	0.98058
0.68705	0.9804
0.59674	0.98035
0.65053	0.98029
0.65508	0.98029
0.57714	0.98015
0.5434	0.98009
0.66328	0.97986
0.65028	0.97963
0.62173	0.97903
0.65225	0.97892
0.61979	0.97831
0.68518	0.9781
0.70035	0.97785
0.64301	0.97775
0.56343	0.97741
0.62681	0.9774
0.63225	0.97709
0.68681	0.97676
0.65721	0.97662
0.65738	0.97611
0.6301	0.97595
0.62404	0.97592
0.73744	0.97571
0.65128	0.97546
0.63696	0.97541
0.6258	0.9754
0.65738	0.97525
0.64432	0.97472
0.6017	0.97434
0.5662	0.97413
0.6024	0.97411
0.64091	0.97402
0.6848	0.97389
0.65516	0.97366
0.69856	0.97359
0.62291	0.97359
0.55528	0.97346
0.66507	0.9732
0.57851	0.97261
0.65079	0.97199
0.60938	0.97193
0.57709	0.97179
0.69529	0.97138
0.53446	0.97133
0.75699	0.97132
0.57625	0.97129
0.66826	0.97104
0.70477	0.97081
0.62124	0.97077
0.53661	0.97073
0.56338	0.97049
0.63365	0.97038
0.67006	0.97014
0.65858	0.96978
0.68276	0.96977
0.60009	0.96955
0.65483	0.96952
0.68519	0.96937
0.66245	0.96935
0.61933	0.96908
0.63192	0.96875
0.60396	0.96873
0.60214	0.96857
0.62831	0.96854
0.73972	0.96837
0.66905	0.96825
0.5841	0.96774
0.59808	0.96755
0.60827	0.96752
0.63082	0.96737
0.48254	0.96708
0.47051	0.96678
0.48681	0.96637
0.57896	0.96635
0.6223	0.9662
0.62565	0.96615
0.5563	0.96582
0.61012	0.96579
0.62514	0.9654
0.5574	0.96539
0.52458	0.96487
0.6053	0.96477
0.62457	0.96433
0.62412	0.96419
0.57165	0.96392
0.6027	0.96345
0.65361	0.96338
0.63816	0.96325
0.60031	0.96308
0.54188	0.96291
0.56087	0.96268
0.63352	0.96263
0.60711	0.96248
0.60437	0.96244
0.62719	0.96228
0.62583	0.96198
0.58115	0.96196
0.66182	0.96187
0.6204	0.96175
0.60247	0.96167
0.53695	0.96159
0.62346	0.96136
0.65832	0.96128
0.61951	0.96081
0.62952	0.96076
0.51347	0.96046
0.6301	0.96035
0.62868	0.96018
0.51348	0.96012
0.60007	0.96007
0.64589	0.95974
0.57844	0.95954
0.76323	0.95951
0.7339	0.95933
0.74975	0.95917
0.67974	0.95912
0.59573	0.95906
0.73059	0.95891
0.74621	0.95877
0.62313	0.95876
0.67925	0.95811
0.66649	0.9576
0.70848	0.9576
0.75451	0.95742
0.68653	0.95666
0.68454	0.95654
0.71704	0.95647
0.69045	0.95618
0.6868	0.95526
0.73586	0.95512
0.65254	0.955
0.75484	0.95491
0.76179	0.9548
0.72259	0.9546
0.78011	0.95421
0.70553	0.95421
0.73958	0.95376
0.68192	0.95359
0.75053	0.95332
0.77541	0.95324
0.766	0.95283
0.68956	0.95277
0.70554	0.95226
0.68631	0.95201
0.77896	0.95182
0.69585	0.9518
0.66111	0.95172
0.73001	0.95162
0.67728	0.95156
0.67967	0.95125
0.63657	0.95108
0.68447	0.95089
0.71554	0.9505
0.77452	0.95011
0.81648	0.9498
0.78577	0.94944
0.68188	0.94891
0.70401	0.94866
0.68422	0.94847
0.773	0.94811
0.67178	0.94806
0.6723	0.94803
0.72119	0.94791
0.70865	0.94772
0.6725	0.94738
0.70406	0.94692
0.65638	0.94663
0.73731	0.94658
0.73057	0.94642
0.67035	0.94605
0.71171	0.94584
0.71722	0.94541
0.72038	0.94534
0.72544	0.94494
0.67654	0.94488
0.6939	0.94479
0.6944	0.94471
0.68662	0.94454
0.73055	0.94317
0.77136	0.94278
0.63703	0.94276
0.72351	0.94241
0.67215	0.94223
0.70658	0.94202
0.7034	0.94106
0.77571	0.94059
0.67034	0.94051
0.52876	0.94027
0.63401	0.94019
0.62759	0.93997
0.56631	0.93995
0.65264	0.93993
0.677	0.93988
0.64062	0.93983
0.61557	0.93956
0.56624	0.9393
0.69818	0.93915
0.59127	0.93907
0.60525	0.93867
0.6144	0.93857
0.60177	0.93857
0.58124	0.93856
0.62687	0.93812
0.59146	0.93807
0.6034	0.93719
0.6164	0.93707
0.65914	0.93673
0.62741	0.93672
0.55709	0.93658
0.65469	0.93643
0.60409	0.93628
0.59659	0.93628
0.63587	0.93609
0.6379	0.93594
0.5869	0.93589
0.6309	0.9357
0.68628	0.93531
0.62903	0.93515
0.63994	0.93507
0.53251	0.93501
0.68477	0.93482
0.60866	0.93444
0.54913	0.9343
0.41073	0.93401
0.55121	0.93398
0.52977	0.93368
0.46832	0.93336
0.48705	0.93334
0.46313	0.93325
0.48954	0.93318
0.67938	0.93317
0.42002	0.93293
0.44996	0.93279
0.53491	0.93278
0.49907	0.9325
0.51329	0.93248
0.5769	0.93244
0.60139	0.93225
0.6043	0.93133
0.53446	0.93113
0.56247	0.93074
0.50545	0.93051
0.50821	0.93009
0.61116	0.92963
0.55735	0.92944
0.52963	0.92912
0.51258	0.929
0.51548	0.92889
0.55804	0.92868
0.58797	0.92862
0.61437	0.92857
0.44659	0.92844
0.59289	0.92828
0.65271	0.92824
0.67905	0.92794
0.55333	0.92766
0.63651	0.9276
0.59657	0.92748
0.54597	0.9274
0.57418	0.92684
0.7157	0.92655
0.67606	0.92648
0.5866	0.92625
0.65974	0.92608
0.677	0.92558
0.60867	0.92526
0.64524	0.92515
0.71059	0.92512
0.68555	0.92485
0.62541	0.92468
0.57738	0.92454
0.71798	0.92452
0.71492	0.92444
0.7555	0.92407
0.60619	0.92402
0.72173	0.92398
0.7407	0.92386
0.69639	0.92381
0.66553	0.92375
0.6604	0.92343
0.63138	0.92341
0.64749	0.92319
0.59385	0.92309
0.63159	0.92305
0.63463	0.92278
0.71044	0.92277
0.5783	0.92238
0.66153	0.92172
0.64744	0.92148
0.53509	0.92135
0.65641	0.92098
0.49147	0.92093
0.7017	0.9208
0.5635	0.92073
0.74569	0.92055
0.64942	0.92017
0.61532	0.91946
0.62562	0.9194
0.58725	0.9194
0.59209	0.91917
0.55069	0.91903
0.69426	0.91866
0.60119	0.91865
0.59165	0.91859
0.71578	0.91839
0.55708	0.91789
0.67899	0.91781
0.64275	0.91775
0.66704	0.91754
0.7088	0.91748
0.74953	0.91553
0.55357	0.91524
0.59837	0.91519
0.7169	0.91509
0.68334	0.91507
0.66742	0.91479
0.70265	0.91469
0.5666	0.91448
0.52773	0.91447
0.56586	0.91444
0.63826	0.91421
0.62629	0.91333
0.5466	0.91275
0.68093	0.91264
0.60791	0.9126
0.69699	0.91197
0.71132	0.9112
0.69307	0.91102
0.61894	0.91076
0.57437	0.91069
0.6301	0.91016
0.59675	0.90986
0.70042	0.90948
0.6511	0.90923
0.58859	0.90837
0.59709	0.9081
0.59578	0.90805
0.62396	0.90747
0.691	0.90741
0.64388	0.90728
0.58828	0.90704
0.69914	0.90678
0.77141	0.90663
0.68344	0.90659
0.65763	0.90655
0.65783	0.90626
0.71684	0.90596
0.62947	0.90545
0.4307	0.90505
0.65536	0.90486
0.87662	0.90482
0.78454	0.90462
0.71146	0.90417
0.64235	0.90393
0.75673	0.90383
0.672	0.90363
0.71883	0.90346
0.62326	0.90334
0.65868	0.903
0.66994	0.90294
0.67493	0.9026
0.66806	0.90259
0.77897	0.90252
0.73541	0.90247
0.66641	0.90245
0.60371	0.90244
0.72979	0.90205
0.74159	0.90189
0.77489	0.90095
0.72152	0.90094
0.67831	0.90063
0.65681	0.90045
0.67919	0.90039
0.60151	0.90038
0.6136	0.90038
0.52803	0.90014
0.54066	0.8997
0.5122	0.8996
0.68248	0.89878
0.53125	0.89861
0.50546	0.89846
0.53449	0.89827
0.64053	0.89817
0.69595	0.89764
0.87307	0.89734
0.57927	0.89703
0.56763	0.89683
0.56349	0.89626
0.55318	0.89609
0.5317	0.89605
0.56428	0.89531
0.5646	0.89434
0.52954	0.89403
0.60058	0.89369
0.58467	0.89352
0.54006	0.89329
0.5652	0.89295
0.59201	0.89263
0.68305	0.89243
0.69068	0.89236
0.67459	0.89233
0.68944	0.89208
0.54269	0.89202
0.58693	0.89179
0.55296	0.89125
0.67491	0.89119
0.61244	0.8908
0.60659	0.89055
0.59682	0.89007
0.56687	0.88909
0.62349	0.88898
0.55444	0.88883
0.653	0.88849
0.58642	0.88706
0.59251	0.88687
0.6157	0.88683
0.59023	0.88675
0.59596	0.88647
0.56081	0.88624
0.54837	0.88607
0.59912	0.88606
0.55573	0.8852
0.62815	0.88492
0.5333	0.88459
0.59459	0.88449
0.61526	0.88332
0.58897	0.8833
0.53201	0.88271
0.57641	0.88262
0.58901	0.88202
0.5801	0.88127
0.61235	0.88093
0.48636	0.88068
0.6317	0.88049
0.55842	0.88043
0.56227	0.88032
0.62745	0.87981
0.57713	0.87932
0.61174	0.87886
0.53271	0.87778
0.57826	0.87702
0.67211	0.87683
0.59267	0.87645
0.56456	0.87636
0.61512	0.87621
0.60806	0.87589
0.49669	0.87581
0.593	0.87554
0.50258	0.87511
0.59241	0.8744
0.60258	0.8741
0.5451	0.87253
0.5545	0.87213
0.64343	0.87199
0.60883	0.87185
0.55978	0.87171
0.5464	0.87142
0.6113	0.87066
0.58791	0.8704
0.60674	0.87005
0.50261	0.86882
0.5887	0.8687
0.65484	0.86862
0.523	0.86861
0.59744	0.86858
0.62611	0.8685
0.57324	0.8683
0.61946	0.86812
0.55008	0.86752
0.65875	0.86729
0.51242	0.86722
0.55633	0.86689
0.61324	0.86636
0.60837	0.86629
0.53951	0.8661
0.58551	0.86599
0.55156	0.86585
0.6292	0.86477
0.47324	0.86474
0.63689	0.86387
0.62383	0.86346
0.5926	0.86337
0.55812	0.86328
0.59523	0.86326
0.62679	0.86295
0.66697	0.86293
0.5733	0.86184
0.48276	0.86184
0.61188	0.86162
0.55818	0.86152
0.58622	0.86144
0.59891	0.86074
0.62109	0.86073
0.54851	0.86031
0.59289	0.86002
0.6164	0.85981
0.55519	0.85964
0.53175	0.85929
0.56262	0.85914
0.59091	0.85908
0.6016	0.85889
0.86288	0.85827
0.81931	0.85816
0.88015	0.85807
0.8433	0.85795
0.85402	0.85777
0.89814	0.85767
0.70837	0.85738
0.69258	0.85715
0.7777	0.85601
0.88203	0.85595
0.86068	0.85545
0.80875	0.85504
0.83829	0.85497
0.87614	0.85427
0.8709	0.85424
0.74133	0.85368
0.77534	0.8532
0.90908	0.8525
0.81941	0.85171
0.88989	0.85133
0.88653	0.85133
0.9149	0.85132
0.81005	0.85119
0.816	0.85082
0.67922	0.85069
0.88367	0.85053
0.8941	0.85031
0.87906	0.84995
0.8337	0.84961
0.8543	0.84948
0.81854	0.8492
0.84085	0.84895
0.87764	0.84762
0.85024	0.84756
0.87396	0.84747
0.58707	0.84711
0.72083	0.84628
0.56505	0.84611
0.76048	0.84608
0.62369	0.84573
0.69624	0.84567
0.86237	0.84506
0.83769	0.84425
0.72171	0.84382
0.85499	0.84379
0.90659	0.84322
0.85463	0.84289
0.86537	0.84283
0.84389	0.8427
0.88238	0.84255
0.81653	0.8423
0.86592	0.84213
0.84499	0.84206
0.84865	0.84197
0.83902	0.8418
0.79835	0.84133
0.91107	0.84121
0.87344	0.84116
0.85259	0.84103
0.85631	0.84065
0.9159	0.84049
0.88071	0.84048
0.81493	0.84024
0.82064	0.83996
0.91256	0.83983
0.74946	0.83971
0.50448	0.8395
0.55829	0.83901
0.56985	0.83899
0.87276	0.83795
0.86478	0.83747
0.88665	0.83687
0.85751	0.83619
0.87739	0.83583
0.83594	0.83574
0.88039	0.83571
0.87135	0.83538
0.84368	0.83496
0.7546	0.83491
0.83453	0.83389
0.56139	0.83386
0.85679	0.83367
0.85429	0.83292
0.82186	0.83272
0.74369	0.83267
0.70569	0.83225
0.71789	0.83198
0.71144	0.83179
0.62005	0.83173
0.70091	0.83139
0.63195	0.8313
0.67302	0.83087
0.62227	0.82955
0.69718	0.82949
0.64663	0.82901
0.7494	0.82895
0.62739	0.82884
0.65575	0.82825
0.68963	0.82784
0.64364	0.82767
0.71706	0.82659
0.68822	0.82649
0.61742	0.8263
0.63235	0.82577
0.79014	0.82564
0.7312	0.82557
0.65646	0.82547
0.54778	0.82545
0.60516	0.82463
0.62998	0.82439
0.5948	0.82391
0.62069	0.82388
0.5727	0.82356
0.63679	0.82352
0.58087	0.82292
0.61644	0.82274
0.50067	0.82157
0.60945	0.82116
0.56778	0.82101
0.67359	0.82093
0.59732	0.82066
0.60532	0.82038
0.61536	0.82013
0.56322	0.82012
0.51958	0.82003
0.57436	0.82001
0.59191	0.81999
0.57827	0.81929
0.61959	0.81899
0.54394	0.81894
0.51485	0.81893
0.47929	0.81807
0.62379	0.818
0.53982	0.81791
0.56646	0.81768
0.65305	0.81761
0.69177	0.81752
0.67764	0.81742
0.53778	0.81724
0.67649	0.81709
0.5712	0.81697
0.59751	0.81647
0.62661	0.81622
0.53683	0.81599
0.56761	0.81598
0.5055	0.81538
0.53788	0.81505
0.58132	0.81504
0.58133	0.81492
0.49744	0.81475
0.4364	0.81452
0.49235	0.81444
0.57783	0.81443
0.58819	0.81431
0.57985	0.81417
0.5855	0.81387
0.60835	0.81387
0.64522	0.8137
0.60739	0.81351
0.63943	0.81337
0.59502	0.81283
0.56542	0.81201
0.51946	0.81148
0.5881	0.81133
0.64704	0.81108
0.52437	0.81106
0.51116	0.81083
0.57125	0.81055
0.60386	0.81036
0.65051	0.81017
0.57248	0.8099
0.54509	0.80906
0.54348	0.80882
0.62674	0.80871
0.58483	0.80866
0.6169	0.8083
0.57596	0.80818
0.56142	0.80816
0.59742	0.80805
0.60097	0.80792
0.57497	0.80789
0.58327	0.8078
0.62861	0.80762
0.59904	0.80705
0.49824	0.80697
0.65854	0.80665
0.52658	0.80649
0.59914	0.80579
0.55941	0.80555
0.5826	0.80537
0.64829	0.80486
0.55799	0.80483
0.56578	0.80452
0.65815	0.80364
0.59304	0.80305
0.62496	0.80271
0.60131	0.80258
0.62291	0.80257
0.59633	0.802
0.6184	0.80176
0.6054	0.80141
0.61332	0.80112
0.59819	0.80074
0.59179	0.80041
0.62406	0.80012
0.53017	0.80007
0.62103	0.8
0.63003	0.79996
0.64466	0.79936
0.66057	0.79907
0.55452	0.79894
0.66301	0.797
0.67894	0.79653
0.61389	0.79534
0.62397	0.79517
0.58645	0.79488
0.58506	0.79463
0.56938	0.79462
0.67817	0.79439
0.59974	0.79413
0.52552	0.79373
0.65549	0.79368
0.57301	0.79298
0.64922	0.79272
0.55869	0.79217
0.55644	0.7917
0.54651	0.79139
0.61276	0.79135
0.63896	0.79132
0.56066	0.79126
0.58967	0.79126
0.55412	0.7911
0.59586	0.79094
0.62079	0.78974
0.60719	0.78971
0.62982	0.7893
0.56436	0.78926
0.58943	0.78925
0.64944	0.78896
0.6211	0.78861
0.54927	0.78855
0.61375	0.78847
0.6175	0.78846
0.6572	0.78822
0.6547	0.78816
0.67057	0.78782
0.6681	0.7878
0.64425	0.78776
0.6357	0.78773
0.70605	0.78762
0.64094	0.78762
0.63945	0.78695
0.68744	0.7868
0.72886	0.78679
0.66842	0.78673
0.68427	0.78663
0.58131	0.78596
0.6122	0.78582
0.63088	0.78578
0.61819	0.78577
0.68198	0.78557
0.63321	0.78544
0.5925	0.78517
0.64487	0.78461
0.63818	0.7846
0.58975	0.7844
0.65269	0.78421
0.63211	0.78406
0.6424	0.78378
0.57951	0.78362
0.61364	0.78335
0.61099	0.78295
0.55879	0.78293
0.62951	0.78253
0.6377	0.78213
0.67412	0.78089
0.65076	0.78061
0.63424	0.78058
0.6124	0.78035
0.65965	0.77996
0.6242	0.77991
0.68441	0.77955
0.63865	0.7793
0.66559	0.77923
0.62264	0.77918
0.66913	0.77887
0.53204	0.77876
0.64225	0.7786
0.69041	0.77791
0.60924	0.77784
0.70131	0.77783
0.51513	0.77709
0.61979	0.77687
0.67524	0.77683
0.66389	0.7768
0.5918	0.77678
0.56129	0.77647
0.55322	0.77564
0.49708	0.77552
0.55285	0.77484
0.57527	0.77478
0.52018	0.77468
0.56354	0.77466
0.58073	0.77458
0.65547	0.77457
0.68802	0.77427
0.63401	0.77418
0.56006	0.77374
0.59219	0.77365
0.584	0.77296
0.55701	0.77274
0.55637	0.7726
0.53316	0.77166
0.54302	0.7715
0.58541	0.77096
0.58254	0.77085
0.59556	0.77081
0.51525	0.7706
0.38204	0.76992
0.59491	0.76988
0.45559	0.76981
0.45011	0.76954
0.50963	0.76951
0.45427	0.76945
0.42803	0.76935
0.55557	0.76899
0.5618	0.76895
0.53246	0.76835
0.42412	0.76804
0.53599	0.76792
0.43159	0.76776
0.46171	0.76754
0.56171	0.7669
0.49812	0.76687
0.54685	0.76673
0.57802	0.76667
0.42834	0.76634
0.41409	0.7662
0.44492	0.76603
0.53941	0.76591
0.45114	0.76551
0.43205	0.76542
0.56373	0.76535
0.5639	0.76527
0.54687	0.76458
0.49555	0.76455
0.46135	0.76452
0.50327	0.76444
0.63978	0.76438
0.55736	0.76382
0.53533	0.76357
0.64191	0.76344
0.51779	0.76328
0.51448	0.76326
0.40283	0.76305
0.47192	0.76285
0.4918	0.76282
0.49808	0.76281
0.52229	0.76274
0.52884	0.76266
0.56668	0.76255
0.47663	0.76249
0.51023	0.76243
0.41262	0.76206
0.5246	0.76204
0.56218	0.7619
0.59359	0.76159
0.67795	0.76063
0.71083	0.76056
0.66569	0.76043
0.5675	0.76041
0.60503	0.76035
0.46679	0.76032
0.48143	0.76027
0.60251	0.76018
0.52965	0.75984
0.55333	0.75944
0.49784	0.75907
0.37898	0.75857
0.5484	0.75837
0.53547	0.75821
0.56701	0.75805
0.59085	0.758
0.64341	0.75788
0.66207	0.75727
0.61296	0.75672
0.63847	0.75647
0.62829	0.75647
0.63925	0.75614
0.57754	0.75613
0.64605	0.75602
0.66246	0.75601
0.58379	0.75597
0.36371	0.75559
0.59068	0.755
0.37907	0.75495
0.453	0.7545
0.54558	0.75446
0.54772	0.75436
0.44373	0.7538
0.46509	0.75373
0.50994	0.7535
0.48418	0.75331
0.515	0.7532
0.4254	0.7528
0.47654	0.75277
0.43635	0.75247
0.50844	0.75182
0.53293	0.75153
0.46297	0.7514
0.43884	0.7513
0.49268	0.75096
0.47312	0.7509
0.52821	0.75066
0.59539	0.75001
0.42409	0.74995
0.48056	0.74992
0.54844	0.74986
0.56121	0.74984
0.47255	0.74959
0.63593	0.7493
0.45891	0.74913
0.57203	0.74866
0.77459	0.7484
0.55387	0.74816
0.56732	0.74814
0.48589	0.74785
0.39682	0.7478
0.52617	0.74776
0.4319	0.74748
0.47818	0.74707
0.5443	0.74698
0.45273	0.74679
0.38177	0.74635
0.43683	0.7462
0.46032	0.7462
0.38902	0.74547
0.58452	0.74527
0.42645	0.74525
0.56794	0.74522
0.48919	0.74519
0.46308	0.74474
0.55765	0.74458
0.44712	0.74412
0.47497	0.74409
0.51919	0.74408
0.39058	0.74407
0.58287	0.74352
0.55103	0.74311
0.45552	0.74294
0.52234	0.74292
0.53485	0.74287
0.68469	0.74268
0.4973	0.74175
0.5646	0.74141
0.43453	0.74101
0.53388	0.74101
0.4519	0.74083
0.51344	0.74063
0.55134	0.73994
0.55243	0.7399
0.40323	0.73959
0.5139	0.73949
0.54607	0.73934
0.42235	0.73928
0.48357	0.73907
0.54783	0.73874
0.51702	0.73868
0.46029	0.73835
0.57316	0.73823
0.63445	0.73822
0.44929	0.73818
0.57112	0.73794
0.49334	0.73768
0.52896	0.73761
0.44126	0.73716
0.43679	0.73715
0.59645	0.73707
0.56816	0.73704
0.56389	0.73686
0.53027	0.73645
0.55194	0.73621
0.4932	0.73616
0.63915	0.73593
0.59913	0.73562
0.58692	0.73559
0.48115	0.73537
0.53467	0.73507
0.55799	0.73492
0.44219	0.73469
0.59131	0.73456
0.53916	0.73443
0.43076	0.73443
0.5644	0.73442
0.511	0.73437
0.56871	0.73433
0.51958	0.73426
0.47497	0.73413
0.42051	0.73407
0.4363	0.73363
0.58178	0.73358
0.42415	0.73346
0.46442	0.73345
0.46941	0.73308
0.42432	0.73237
0.54979	0.73235
0.43407	0.73219
0.47289	0.73217
0.55089	0.73172
0.53803	0.7314
0.57165	0.73128
0.64531	0.73122
0.7012	0.73047
0.54882	0.73027
0.62878	0.72989
0.59552	0.72987
0.60231	0.72985
0.54312	0.72975
0.62313	0.72956
0.68854	0.72947
0.63883	0.72946
0.52987	0.72903
0.66728	0.72877
0.70708	0.7287
0.68675	0.72861
0.57598	0.72849
0.65781	0.72813
0.6674	0.72781
0.55862	0.7277
0.63439	0.72726
0.56185	0.72722
0.6438	0.72719
1.0462	0.72704
1.0297	0.72703
1.0431	0.72696
1.0363	0.72687
1.0414	0.7267
1.052	0.72662
1.0401	0.72655
1.0379	0.72647
1.0411	0.72636
1.0446	0.72611
1.0221	0.72609
1.0278	0.72575
1.0475	0.72556
1.0359	0.7253
1.0302	0.7252
1.0262	0.7252
-26.213	0.72514
-0.62266	0.72503
-0.2598	0.72479
-0.25488	0.72442
-0.75752	0.7243
-0.12497	0.72423
-0.2066	0.72423
9.5911	0.72422
0.0062787	0.72419
-3.2962	0.72381
0.063786	0.7237
-0.15843	0.72337
-0.46531	0.7233
-0.46179	0.72327
-0.34171	0.72315
-0.095774	0.72311
-0.1593	0.72287
-1.1223	0.72286
-0.31878	0.72255
0.099786	0.7221
-1.0118	0.72187
0.12927	0.72175
0.13293	0.72169
-0.48415	0.72148
-0.90364	0.72145
-0.12661	0.72145
-18.451	0.72124
-0.82761	0.72119
-0.054681	0.72063
-0.051198	0.71994
-1.1073	0.7198
-0.54681	0.71922
-0.13102	0.71906
-1.2563	0.7189
-0.91919	0.71885
-0.39549	0.71878
-1.1328	0.71865
-0.56274	0.71863
-0.30116	0.71835
-0.017097	0.71823
-0.23812	0.71808
-3.0243	0.71735
-0.26554	0.71724
-0.8223	0.71704
-0.65209	0.71692
-0.21534	0.71652
-3.3955	0.71639
-0.30147	0.71632
0.038818	0.71619
-0.30858	0.71618
-1.0982	0.71583
-0.48044	0.71554
-0.049566	0.71539
-1.0833	0.71495
-0.3457	0.71479
-1.52	0.71442
-0.013598	0.71441
-3.3877	0.7142
-0.33999	0.71364
-0.28139	0.71361
-0.51231	0.71359
-0.69878	0.71355
-0.50072	0.71313
-0.8002	0.71282
-0.0067034	0.71263
-0.15765	0.71261
-0.066386	0.71245
-1.1389	0.71168
-0.23961	0.71155
-0.15538	0.71149
-0.97715	0.7114
-11.233	0.71115
-0.61483	0.71074
-0.27336	0.71048
-0.085964	0.71045
-0.34101	0.71044
-0.25191	0.71017
0.035442	0.71016
-0.45695	0.71009
-1.3553	0.71008
0.014659	0.70977
-0.73988	0.70963
-0.24452	0.7095
-0.50712	0.70931
-0.41182	0.70917
-0.82903	0.70901
0.021162	0.70897
-0.96568	0.70881
-0.71728	0.70879
-0.10344	0.70873
-1.2169	0.70861
-0.64615	0.70849
-0.43988	0.70773
-0.75057	0.70771
-1.727	0.70767
-0.27381	0.70765
0.041737	0.70741
-0.1877	0.70739
-1.2827	0.70731
-0.46539	0.70711
0.064909	0.70699
-0.33423	0.70694
-0.12933	0.70675
0.073957	0.70671
-1.3545	0.70655
-0.10507	0.70652
0.087392	0.70616
-0.68261	0.70597
-1.712	0.70587
-0.15534	0.70581
-1.7397	0.70572
-0.31471	0.70553
-0.16935	0.70539
-0.50162	0.70492
0.15034	0.7049
-0.39192	0.70488
0.61809	0.70453
0.57959	0.70437
0.62744	0.70387
0.61768	0.70368
0.62716	0.70309
0.69193	0.70281
0.67824	0.70279
0.66187	0.70275
0.70919	0.70249
0.61937	0.70249
0.65141	0.70241
0.58742	0.7023
0.63948	0.70223
0.67019	0.70223
0.63695	0.70213
0.65511	0.70193
0.61772	0.70189
0.72423	0.70157
0.73197	0.70148
0.73258	0.70133
0.62457	0.70132
0.56942	0.70122
0.6585	0.70078
0.69101	0.70068
0.64038	0.70015
0.58419	0.70002
0.65637	0.69989
0.67739	0.69983
0.71762	0.69981
0.69612	0.69968
0.62757	0.69955
0.67276	0.69921
0.59549	0.69913
0.65946	0.69911
0.58365	0.69888
0.62803	0.69881
0.6119	0.69867
0.66311	0.69746
0.63577	0.69741
0.38259	0.69698
0.29706	0.69682
0.34757	0.69673
0.37744	0.69646
0.41861	0.69619
0.36497	0.69618
0.38908	0.69606
0.37971	0.69602
0.39449	0.69585
0.35618	0.69563
0.38086	0.69539
0.44487	0.69536
0.39425	0.69527
0.48021	0.69504
0.43987	0.69501
0.42121	0.69471
0.37978	0.69441
0.33502	0.69416
0.3698	0.69394
0.35123	0.6935
0.42	0.69326
0.43566	0.69316
0.39232	0.6931
0.3157	0.69272
0.4129	0.69262
0.39398	0.69244
0.36337	0.69207
0.45039	0.69191
0.36448	0.69183
0.5212	0.69157
0.45245	0.69153
0.34862	0.69081
0.42904	0.69042
0.48145	0.6901
0.48354	0.68911
0.41925	0.68867
0.35191	0.68838
0.38925	0.68825
0.46541	0.68783
0.44955	0.68763
0.45813	0.6872
0.38894	0.6868
0.38842	0.68663
0.35597	0.68662
0.38729	0.6866
0.2701	0.68604
0.34632	0.68602
0.34672	0.68536
0.33031	0.68517
0.442	0.68444
0.24398	0.68438
0.38112	0.68438
0.41676	0.68434
0.33658	0.68411
0.81208	0.68376
0.80651	0.68355
0.83676	0.68313
0.82898	0.68301
0.78129	0.68298
0.80149	0.68296
0.81422	0.68239
0.79472	0.68225
0.83406	0.68225
0.83687	0.68208
0.81316	0.6819
0.82951	0.68186
0.80224	0.68165
0.78984	0.68164
0.83331	0.6812
0.80078	0.68094
0.78366	0.68079
0.79708	0.6807
0.84356	0.67983
0.6094	0.67972
0.6785	0.67966
0.7427	0.67961
0.6348	0.6796
0.66824	0.67941
0.65344	0.67913
0.73436	0.67862
0.72021	0.67829
0.68634	0.67822
0.68025	0.67797
0.69629	0.67796
0.64778	0.67788
0.69117	0.67782
0.70798	0.67771
0.6763	0.67676
0.72199	0.67661
0.71476	0.67642
0.66355	0.67623
0.87983	0.67611
0.86997	0.67582
0.84057	0.67566
0.92617	0.6756
0.91035	0.67531
0.89525	0.67521
0.89976	0.67492
0.87847	0.67423
0.90446	0.67406
0.84509	0.67358
0.90153	0.67341
0.88884	0.67334
0.84672	0.67324
0.86105	0.67304
0.87855	0.67274
0.83553	0.67263
0.91192	0.67257
0.855	0.67249
0.89261	0.67241
0.89655	0.67231
0.85932	0.67231
0.8921	0.67218
0.85989	0.67212
0.88942	0.67197
0.89643	0.67178
0.87031	0.67121
0.89359	0.67104
0.90618	0.67092
0.84179	0.67072
0.86347	0.66977
0.86667	0.66976
0.8503	0.66969
0.91184	0.66856
0.82555	0.66835
0.86475	0.66832
0.87661	0.66826
0.85793	0.66793
0.8733	0.66771
0.86241	0.66736
0.86322	0.66733
0.89918	0.66706
0.85967	0.66694
0.81369	0.6666
0.86661	0.66587
0.8594	0.66583
0.90485	0.66551
0.89371	0.66525
0.8936	0.665
0.87039	0.66498
0.89405	0.66471
0.8718	0.66445
0.87991	0.66428
0.86141	0.66403
0.87208	0.66395
0.87319	0.66389
0.84605	0.66374
0.91972	0.66351
0.86982	0.66332
0.86063	0.66311
0.90868	0.66284
0.87205	0.66207
0.91975	0.66192
0.91142	0.66173
0.89504	0.66171
0.88463	0.66152
0.89038	0.66084
0.88063	0.66078
0.86807	0.66069
0.90897	0.66049
0.86479	0.66008
0.88827	0.65989
0.89343	0.6598
0.88452	0.65954
0.90964	0.6595
0.87763	0.65913
0.88883	0.65913
0.86548	0.65896
0.89878	0.6587
0.89329	0.65859
0.91457	0.65816
0.9203	0.65785
0.86978	0.65783
0.84679	0.65778
0.90918	0.65775
0.91667	0.6577
0.88414	0.65753
0.91779	0.65735
0.89949	0.65733
0.86964	0.65722
0.908	0.65683
0.6559	0.65673
0.60578	0.65658
0.65765	0.65635
0.70117	0.65625
0.71909	0.65625
0.5753	0.65605
0.63183	0.65593
0.67099	0.65557
0.67189	0.65546
0.66407	0.65517
0.67106	0.65482
0.68841	0.65457
0.69808	0.6545
0.66642	0.65442
0.67359	0.65427
0.57789	0.65415
0.63444	0.65391
0.6674	0.65384
0.64551	0.65377
0.63308	0.65365
0.66244	0.65341
0.67355	0.65305
0.6793	0.65301
0.57682	0.65295
0.63925	0.65287
0.62961	0.65249
0.71042	0.65235
0.61807	0.65225
0.65737	0.65215
0.61222	0.65206
0.61352	0.65189
0.63989	0.6515
0.6464	0.65108
0.65977	0.65029
0.64917	0.65004
0.66611	0.65002
0.60252	0.64996
0.72623	0.64966
0.6328	0.64896
0.63419	0.64833
0.70767	0.6483
0.68393	0.64828
0.77475	0.64806
0.81179	0.64787
0.78954	0.64751
0.78256	0.64735
0.82036	0.64651
0.81481	0.64636
0.83698	0.64583
0.81956	0.64564
0.80088	0.64551
0.75435	0.64531
0.78603	0.64506
0.75175	0.64474
0.74311	0.64471
0.78504	0.64466
0.78788	0.64465
0.83357	0.64463
0.7357	0.64446
0.81562	0.64376
0.82239	0.64272
0.86083	0.64264
0.7768	0.64208
0.81774	0.64206
0.80862	0.6413
0.80773	0.64071
0.78667	0.64039
0.77551	0.64026
0.84704	0.64018
0.7781	0.63983
0.8247	0.63971
0.84267	0.63948
0.82246	0.63946
0.76586	0.63938
0.81604	0.63923
0.86022	0.6392
0.83788	0.63878
0.8349	0.63875
0.81463	0.63869
0.82786	0.63867
0.82456	0.63861
0.82409	0.63834
0.81948	0.63828
0.78283	0.63823
0.76977	0.63805
0.80766	0.63768
0.8086	0.63767
0.76273	0.63737
0.74353	0.63721
0.69716	0.63716
0.73647	0.63691
0.77546	0.63689
0.41863	0.63688
0.43279	0.63664
0.3447	0.6365
0.36932	0.63647
0.35047	0.63615
0.42182	0.63573
0.42651	0.6357
0.38689	0.63502
0.373	0.6349
0.39429	0.63409
0.56572	0.63401
0.50369	0.63396
0.62308	0.63384
0.48649	0.63361
0.50875	0.63337
0.49011	0.63327
0.53803	0.63305
0.54507	0.63278
0.4819	0.63272
0.45792	0.63258
0.5127	0.63142
0.55488	0.63083
0.47845	0.63036
0.46838	0.62977
0.53311	0.62969
0.52708	0.62965
0.52267	0.6296
0.52568	0.62951
0.43427	0.62944
0.52365	0.62925
0.52323	0.62885
0.45212	0.6288
0.52153	0.62869
0.51079	0.62868
0.50108	0.62864
0.57175	0.62844
0.56178	0.62843
0.53577	0.62839
0.46532	0.62831
0.46961	0.62795
0.57144	0.62775
0.53427	0.62757
0.53551	0.62738
0.54104	0.62735
0.56757	0.6273
0.55583	0.62657
0.48593	0.62574
0.52624	0.62533
0.50668	0.62522
0.51733	0.6251
0.51577	0.625
0.52785	0.62493
0.58545	0.62447
0.47612	0.6238
0.50985	0.62371
0.56811	0.62339
0.51815	0.62336
0.4679	0.62294
0.43817	0.62288
0.50681	0.62266
0.47886	0.6224
0.49475	0.62226
0.48796	0.62208
0.53902	0.62175
0.48731	0.62156
0.52045	0.62153
0.49703	0.62135
0.48107	0.62094
0.48871	0.62093
0.51569	0.62087
0.45123	0.62076
0.52132	0.6205
0.5218	0.62013
0.51496	0.62001
0.5371	0.61973
0.48894	0.61968
0.56588	0.61924
0.49728	0.61842
0.49544	0.61833
0.46038	0.61823
0.48128	0.6181
0.51509	0.61806
0.4946	0.6179
0.50828	0.61773
0.59977	0.6177
0.51998	0.61766
0.48373	0.61735
0.48238	0.61728
0.5162	0.6172
0.46051	0.61705
0.49123	0.61689
0.53392	0.61665
0.56032	0.61665
0.51467	0.61579
0.53476	0.61559
0.41866	0.61526
0.53186	0.61491
0.63943	0.6147
0.51617	0.61442
0.46863	0.6144
0.47791	0.61433
0.53219	0.61418
0.50002	0.61396
0.50578	0.61391
0.53311	0.61388
0.49845	0.61368
0.51237	0.61363
0.53587	0.6128
0.43841	0.61277
0.56302	0.61176
0.47424	0.61159
0.5215	0.61149
0.47558	0.61127
0.57234	0.61114
0.57193	0.61063
0.54037	0.61014
0.41165	0.6095
0.51151	0.60916
0.49256	0.60912
0.44449	0.6091
0.4824	0.60861
0.61353	0.60834
0.52542	0.60812
0.55637	0.60797
0.61272	0.60772
0.60388	0.6077
0.54268	0.60741
0.55115	0.60734
0.59185	0.60713
0.56664	0.60684
0.47453	0.60634
0.51071	0.60615
0.48218	0.60573
0.48463	0.60565
0.52675	0.60556
0.42265	0.60513
0.52252	0.60495
0.54576	0.60482
0.53183	0.60476
0.47274	0.60347
0.50659	0.60309
0.52887	0.60266
0.49797	0.60239
0.47534	0.60225
0.60616	0.6018
0.57469	0.60128
0.59749	0.60086
0.53648	0.60085
0.57257	0.60072
0.70543	0.60034
0.54121	0.59971
0.54527	0.59956
0.55648	0.59915
0.56443	0.59837
0.60937	0.59793
0.61683	0.59783
0.60161	0.59775
0.59723	0.59762
0.55586	0.5976
0.60847	0.59689
0.49001	0.59687
0.63352	0.59671
0.63085	0.59667
0.62182	0.59618
0.55709	0.59614
0.64164	0.59609
0.55911	0.59553
0.54822	0.59548
0.62811	0.595
0.57187	0.59498
0.61842	0.59491
0.57714	0.59421
0.59869	0.59415
0.6056	0.59396
0.59979	0.59342
0.49852	0.59337
0.49048	0.59318
0.5796	0.5929
0.64654	0.59278
0.51989	0.59261
0.54741	0.59093
0.5314	0.59079
0.58837	0.59029
0.55024	0.59021
0.51458	0.59009
0.57845	0.58954
0.52803	0.5892
0.55831	0.58909
0.53532	0.5889
0.52985	0.58884
0.54242	0.58862
0.50877	0.58848
0.43912	0.58836
0.49746	0.58819
0.4612	0.58812
0.60365	0.58804
0.71178	0.58763
0.66312	0.58754
0.61492	0.58726
0.67588	0.58715
0.61412	0.5868
0.72198	0.58633
0.66209	0.5862
0.6164	0.58606
0.59147	0.58565
0.61246	0.58536
0.64308	0.58488
0.6594	0.58468
0.63518	0.58416
0.61658	0.58405
0.68533	0.58391
0.71808	0.58389
0.76742	0.58375
0.75072	0.58347
0.64714	0.58284
0.74131	0.58237
0.7004	0.58218
0.66801	0.58159
0.71719	0.58127
0.69721	0.58126
0.72226	0.58034
0.66155	0.58032
0.64051	0.5802
0.73837	0.5801
0.69318	0.58005
0.66035	0.57957
	0.57916
	0.57915
	0.57914
	0.57906
	0.57897
	0.57867
	0.57856
	0.57821
	0.5782
	0.57799
	0.57796
	0.57786
	0.57777
	0.57772
	0.57737
	0.57714
	0.5766
	0.57651
	0.5765
	0.57648
	0.57606
	0.57598
	0.57577
	0.57496
	0.57483
	0.5748
	0.57468
	0.57449
	0.57419
	0.57395
	0.57382
	0.57345
	0.57266
	0.57258
	0.57125
	0.57124
	0.57079
	0.57047
	0.57043
	0.57034
	0.56992
	0.56957
	0.56929
	0.56905
	0.56897
	0.56896
	0.56885
	0.56799
	0.56755
	0.5674
	0.56713
	0.56688
	0.56678
	0.56678
	0.56671
	0.56656
	0.56648
	0.56598
	0.56597
	0.56596
	0.56595
	0.56567
	0.56552
	0.56547
	0.56525
	0.56476
	0.56467
	0.56449
	0.5641
	0.56408
	0.56407
	0.56366
	0.56346
	0.56316
	0.56304
	0.56202
	0.5618
	0.56141
	0.56133
	0.56121
	0.56091
	0.56007
	0.55974
	0.55933
	0.55931
	0.55895
	0.55892
	0.55891
	0.55873
	0.55863
	0.55785
	0.55767
	0.55734
	0.55723
	0.5572
	0.55706
	0.55699
	0.55683
	0.55647
	0.55621
	0.55559
	0.55554
	0.55542
	0.5554
	0.55527
	0.55463
	0.55402
	0.55368
	0.55354
	0.55321
	0.55221
	0.55206
	0.55205
	0.55181
	0.55171
	0.5516
	0.55138
	0.55111
	0.55106
	0.55097
	0.55073
	0.55059
[truncated: 2,836 more rows]
