# Supplementary material for: Fuzzy supertertiary interactions within PSD-95 enable ligand binding
Source: eLife. 2022 Sep 7;11:e77242. doi: 10.7554/eLife.77242 (PMC9581536; doi:10.7554/eLife.77242)
Supplement: Figure 4—source data 1. — The data is included as excel files for the accumulated per-frame (i.e. pointwise) FRET along with the time-averaged (per molecule) FRET for each selected molecule. Also included are the intensity time traces for representative molecules along with summary information about the number of molecules for each data panel. [file elife-77242-fig4-data1.zip › Figure 6 Source Data/P3-S2.csv]

Pointwise				Per molecule
P3-S2				P3-S2
FL	PSG			FL	PSG
0.31775	0.43429			0.77014	0.3546
0.3645	0.35558			0.77293	0.31792
0.51226	0.29862			0.81262	0.13553
0.3889	0.21146			0.76254	0.29803
0.46833	0.24137			0.82796	0.56348
0.47312	0.30637			0.87538	0.82876
0.44611	0.49759			0.82536	0.84573
0.41601	0.33967			0.28676	0.60162
0.42327	0.27638			0.58277	0.75897
0.49341	0.37058			0.78298	0.06629
0.4792	0.21671			0.77936	0.64088
0.51524	0.14494			0.81352	0.35423
0.46101	0.2613			0.80528	0.78379
0.44837	0.15919			0.86682	0.14593
0.55415	0.1344			0.89766	0.41932
0.53294	0.12332			0.86355	0.84669
0.5845	0.21291			0.87462	0.3517
0.50255	0.18511			0.90375	0.83185
0.53558	0.24143			0.75231	0.80694
0.4979	0.19204			0.87947	0.67978
0.54624	0.19152			0.78667	0.36317
0.40159	0.2825			0.74885	0.46346
0.57889	0.15635			0.99574	0.57461
0.76593	0.2259			0.77631	0.041445
0.78623	0.39342			0.87844	0.18124
0.90036	0.34051			0.85135	0.60479
0.76768	0.34887			0.82561	0.91232
0.8512	0.3088			0.93879	0.36572
0.82038	0.4252			0.11439	2.1981
0.80646	0.51206			0.25693	0.28678
0.85415	0.34385			0.68205	0.81216
0.82594	0.45614			0.91965	0.63008
0.83513	0.37083			0.62684	0.45004
0.88292	0.29769			0.93956	0.8436
0.7813	0.20754			0.83087	0.36026
0.89817	0.10295			0.81895	0.72366
0.8088	0.44188			0.91129	0.17527
0.76461	0.48285			0.54707	0.70979
0.83699	0.50624			0.8117	0.094319
0.75367	0.45286			0.74227	0.50563
0.84291	0.40324			0.8818	0.55483
0.81275	0.56276			0.72205	0.70881
0.85674	0.39703			0.83928	0.77727
0.85684	0.4661			0.80702	0.50043
0.80706	0.27384			0.81875	0.68256
0.82884	0.16311			0.74355	0.44583
0.89913	0.26607			0.6902	0.27493
0.84033	0.41421			0.09371	0.0071993
0.8117	0.62425			0.76217	0.00044782
0.75946	0.53316			0.86435	0.24115
0.83961	0.59128			0.8053	0.36137
0.83012	0.67691			0.86705	0.078102
0.7657	0.57978			0.83228	0.22777
0.81175	0.62598			0.53982	0.34562
0.81484	0.52301			0.85357	0.54635
0.81422	0.42693			0.92097	0.064256
0.82687	0.39187			0.72517	0.34629
0.88667	0.35234			0.50093	0.42203
0.8354	0.4382			0.83542	0.4167
0.84536	0.46946			0.78927	0.67947
0.79996	0.61973			0.91175	0.040261
0.84933	0.3889			0.81279	-0.041165
0.79743	0.51455			0.80114	0.83161
0.80665	0.43995			0.84227	0.35064
0.83626	0.40963			0.78923	0.63608
0.6722	0.43916			0.81376	0.19126
0.83767	0.45463			0.048266	0.34337
0.78785	0.43965			0.85274	0.82632
0.83301	0.5341			0.73279	0.93217
0.84735	0.32718				0.38935
0.83351	0.48114				0.61392
0.78113	0.41673				0.48626
0.79252	0.52016				0.54444
0.85757	0.44935				0.48643
0.78093	0.40333				0.54013
0.85804	0.35284				0.42692
0.82372	0.34932				0.53555
0.86505	0.35707				0.3316
0.8499	0.38248				0.83256
0.86185	0.30125				0.43691
0.74672	0.43509				0.55131
0.75011	0.3346				0.75171
0.79924	0.27336				0.72695
0.7755	0.3134				0.31175
0.81247	0.44421				0.084101
0.85514	0.4081				0.32695
0.73326	0.3815				0.81833
0.76349	0.29879				0.75867
0.82737	0.4148				0.60421
0.72437	0.49653				0.26668
0.76977	0.44582				0.63082
0.79389	0.57058				0.37899
0.81293	0.4437				0.47782
0.82947	0.61265				0.7423
0.77141	0.5914				0.27459
0.81136	0.52473				0.013558
0.77188	0.51023				0.5337
0.74468	0.44397				0.20919
0.82588	0.59428				0.75009
0.77629	0.45877				0.4327
0.80986	0.30164				0.80306
0.83147	0.45377				0.35885
0.75751	0.55639				0.89147
0.77784	0.42327				0.50634
0.79701	0.53181				0.81597
0.90141	0.43703				0.59991
0.753	0.47925				0.84407
0.85114	0.40563				0.75854
0.69873	0.42064				0.50781
0.73291	0.39599				0.76546
0.83718	0.25838				0.89216
0.76034	0.36825				0.91059
0.8289	0.43217				0.79645
0.77316	0.55053				0.43141
0.77842	0.7448				0.76811
0.82581	0.78818				0.9147
0.70133	0.8032				0.74355
0.78427	0.84025				0.73175
0.79324	0.57378				0.55557
0.69981	0.70695				0.55411
0.72886	0.7286				0.90753
0.8406	0.85257				0.62172
0.79643	0.73674				0.83337
0.67367	0.7227				0.0063478
0.82936	0.65588				0.024358
0.80277	0.83118				0.63521
0.77748	0.80902				0.89648
0.79315	0.8586				0.89027
0.82709	0.78435				0.95826
0.74209	0.64345				0.24057
0.74816	0.66405				0.77609
0.70724	0.77853				0.4576
0.80467	0.8178				0.75219
0.76517	0.7672				0.60966
0.72489	0.75543				2.2882
0.76081	0.59307				0.26283
0.78879	0.80806				0.43525
0.76256	0.71078				0.69283
0.81172	0.75772				0.86504
0.79422	0.91288				0.57968
0.89119	0.76266				0.81783
0.77005	0.74014				0.55495
0.78108	0.67537				0.74669
0.76566	0.61147				0.44986
0.73235	0.78415				0.60996
0.78176	0.73993				0.60265
0.84518	0.86368				0.44141
0.79646	0.68991				0.71176
0.73779	0.68965				0.45322
0.72788	0.88292				0.69354
0.7505	0.624				0.61504
0.77208	0.68477				0.90946
0.7834	0.77619				0.038942
0.7353	0.69456				0.72004
0.77882	0.71885				0.38688
0.69959	0.61143				0.70533
0.77013	0.33635				0.78902
0.79539	0.6367				0.61312
0.75775	0.61375				0.54474
0.75939	0.78267				0.65635
0.8445	0.76279				0.76766
0.82829	0.80436				0.69298
0.80258	0.69065				0.36466
0.84105	0.63945				0.82871
0.81335	0.62109				0.81904
0.7446	0.80904				0.83134
0.7847	0.76469				0.37138
0.76207	0.90883				0.020493
0.77231	0.77019				0.44588
0.68393	0.57477				0.84877
0.79845	0.5921				0.7274
0.83742	0.45127				0.64449
0.69995	0.49405				0.78797
0.60846	0.65422				0.80165
0.68857	0.57768				0.87218
0.49917	0.56961				0.58696
0.50717	0.44543				0.47156
0.60654	0.34194				0.01318
0.60144	0.52535				0.69705
0.63813	0.54409				0.63805
0.57335	0.45175				1.6152
0.67924	0.49408				0.79356
0.74296	0.61121				0.70998
0.58519	0.56697				0.90112
0.51074	0.5341				0.85573
0.64828	0.50488				0.60779
0.76401	0.50335				0.37303
0.74283	0.55543				0.76654
0.8066	0.54131				0.77372
0.83347	0.60323
0.67211	0.49713
0.8436	0.51812
0.75698	0.4905
0.65944	0.65282
0.79603	0.49324
0.79904	0.68189
0.76564	0.64625
0.75175	0.53565
0.80543	0.61164
0.71433	0.4953
0.76569	0.49183
0.69993	0.50568
0.7555	0.57672
0.78658	0.61434
0.72002	0.48901
0.77612	0.57838
0.76285	0.50454
0.76084	0.48109
0.80219	0.57134
0.69103	0.67746
0.70142	0.46471
0.7521	0.5112
0.78306	0.5688
0.7065	0.52466
0.83781	0.5182
0.72506	0.5147
0.75694	0.55782
0.77993	0.77154
0.76604	0.87557
0.82423	0.82888
0.73512	0.84946
0.78612	0.90678
0.80752	0.7882
0.76658	0.87647
0.79543	0.82982
0.74377	0.87888
0.78564	0.6165
0.83788	0.91051
0.82529	0.84955
0.74986	0.93855
0.79785	0.90934
0.80946	0.88964
0.82781	0.78978
0.82241	0.93316
0.81594	0.9214
0.72097	0.91549
0.78711	0.95387
0.72238	0.846
0.79323	0.91451
0.83433	0.84608
0.80597	0.77476
0.81044	0.92137
0.80302	0.84246
0.83937	0.94792
0.71465	0.8323
0.80781	0.84778
0.78467	0.92547
0.75307	0.97411
0.7525	0.9098
0.90312	0.95855
0.81286	0.94043
0.7216	0.93757
0.77693	0.85146
0.75995	0.88273
0.80702	0.8812
0.80674	0.85151
0.75453	0.84407
0.68848	0.78996
0.86226	0.85293
0.81574	0.80048
0.83427	0.8309
0.70015	0.92437
0.81568	0.97338
0.72108	0.8601
0.75797	0.89366
0.67904	0.84762
0.77526	0.91668
0.82794	0.84748
0.85192	0.91468
0.87125	0.90372
0.86333	0.93191
0.82803	0.95383
0.80407	0.91989
0.82345	0.9539
0.70759	0.85101
0.81096	0.89771
0.84632	0.86668
0.77724	0.87114
0.81948	0.90216
0.95894	0.8789
0.83474	0.92611
0.92656	0.91631
0.79047	0.54183
0.9064	0.90534
0.80948	0.89866
0.87332	0.86334
0.76213	0.87717
0.83989	0.94174
0.79918	0.90995
0.86578	0.96443
0.91091	0.96866
0.78722	0.89888
0.90659	0.92649
0.90598	0.806
0.88356	0.9548
0.8598	0.8859
0.89901	1.0016
0.84209	0.90926
0.80147	0.88593
0.90018	0.74406
0.83695	0.9093
0.8786	0.89181
0.89055	0.96319
0.82852	0.86815
0.87615	0.89635
0.89975	0.85588
0.85188	0.83597
0.84076	0.87028
0.86628	0.98443
0.81074	0.90365
0.80633	0.81085
0.96016	0.91442
0.83829	0.87178
0.90741	0.86478
0.79513	0.85587
0.86564	0.71021
0.90612	0.89043
0.88127	0.82553
0.78914	0.80696
0.74528	0.82854
0.74245	0.91887
0.7944	0.82621
0.78821	0.84418
0.82307	0.85291
0.83708	0.79183
0.81609	0.80835
0.84547	0.82578
0.84525	0.776
0.7817	0.84869
0.73436	0.91313
0.84704	0.86105
0.8073	0.76122
0.75795	0.83422
0.78676	0.82135
0.72968	0.86662
0.85664	0.82032
0.80479	0.80712
0.85202	0.81471
0.90572	0.74521
0.8367	0.83431
0.81914	0.83987
0.76597	0.79382
0.79692	0.81612
0.85296	0.90856
0.81068	0.82152
0.86371	0.77856
0.84717	0.87053
0.65475	0.82178
0.78588	0.79569
0.82827	0.85285
0.75151	0.83421
0.69666	0.81224
0.87294	0.86506
0.75839	0.80693
0.74131	0.89268
0.80986	0.84506
0.7876	0.77445
0.79839	0.79671
0.80367	0.86785
0.76164	0.81658
0.76309	0.87777
0.80581	0.82532
0.73037	0.84464
0.71067	0.90387
0.84572	0.81037
0.86269	0.75693
0.78325	0.75639
0.73297	0.82215
0.82467	0.8434
0.88917	0.85185
0.76696	0.82914
0.76681	0.87548
0.77621	0.83301
0.83297	0.79738
0.79123	0.79945
0.75937	0.78897
0.88008	0.75459
0.8398	0.73618
0.8293	0.70312
0.81924	0.74471
0.75974	0.87134
0.82677	0.80925
0.69042	0.82414
0.76427	0.92303
0.85313	0.37254
0.70587	0.39907
0.66627	0.3898
0.81667	0.40717
0.81121	0.40239
0.7601	0.48742
0.7897	0.36059
0.74071	0.42818
0.73295	0.29903
0.88388	0.42826
0.83165	0.41636
0.77763	0.46836
0.81155	0.4443
0.73307	0.34813
0.82221	0.3709
0.81766	0.35968
0.8001	0.49537
0.83264	0.41431
0.75625	0.2981
0.77522	0.43012
0.76497	0.48469
0.78009	0.33444
0.78665	0.30701
0.80589	0.50074
0.813	0.46508
0.82352	0.33006
0.83667	0.41315
0.86274	0.40711
0.84566	0.38608
0.81398	0.50257
0.68653	0.38511
0.83682	0.48844
0.83139	0.34974
0.70682	0.38706
0.89506	0.39318
0.77117	0.41694
0.94859	0.46368
0.87628	0.40136
0.90342	0.37554
0.75154	0.41417
0.8459	0.38484
0.69627	0.45925
0.75684	0.44249
0.76961	0.38252
0.8052	0.38584
0.65349	0.37245
0.7914	0.51057
0.75753	0.5556
0.68738	0.42164
0.88552	0.33033
0.84391	0.43951
0.75196	0.45017
0.78508	0.50476
0.90486	0.44361
0.85309	0.40249
0.84894	0.40888
0.8845	0.48477
0.8101	0.40498
0.79739	0.37417
0.77742	0.39274
0.69514	0.47871
0.82506	0.41302
0.77024	0.39657
0.74773	0.39512
0.63585	0.36168
0.81423	0.51233
0.74874	0.47062
0.7568	0.43916
0.80426	0.50506
0.85494	0.65271
0.83662	0.46443
0.76473	0.48134
0.90005	0.40689
0.59514	0.44706
0.78066	0.50518
0.90642	0.39788
0.62731	0.46561
0.95899	0.423
0.75761	0.48213
0.8628	0.15574
0.81129	0.15104
0.79239	0.18454
0.81504	0.27366
0.75396	0.3048
0.83278	0.34292
0.76745	0.22516
0.9099	0.19623
0.6825	0.31879
0.74726	0.27507
0.82659	0.20782
0.8821	0.18987
0.71916	0.16944
0.75646	0.31192
0.81426	0.17921
0.74743	0.29787
0.7498	0.25489
0.55396	0.24197
0.57156	0.23007
0.89596	0.16076
0.70438	0.25074
0.79868	0.1457
0.91401	0.16377
0.87235	0.22095
0.80018	0.26431
0.7975	0.26836
0.87551	0.21968
0.8219	0.10767
0.8914	0.24485
0.76066	0.30849
0.68929	0.14133
0.70234	0.15288
0.8258	0.14392
0.76105	0.23099
0.79499	0.16714
0.79383	0.22582
0.89892	0.24261
0.85625	0.27017
0.86316	0.22634
0.8169	0.12031
0.7588	0.1093
0.70483	0.28589
0.82665	0.21267
0.8798	0.2915
0.82274	0.16769
0.69873	0.1337
0.70092	0.18704
0.79359	0.41272
0.83393	0.26141
0.91607	0.2775
0.87707	0.13544
0.87073	0.21027
0.77013	0.19572
0.84261	0.21966
0.73891	0.11295
0.82851	0.19756
0.77917	0.28268
0.9478	0.33411
0.81545	0.10843
0.90871	0.13404
0.68182	0.12071
0.80282	0.29879
0.7886	0.10369
0.78185	0.16885
0.7974	0.25608
0.87549	0.18886
0.8702	0.15853
0.76793	0.21047
0.79292	0.26242
0.85587	0.27951
0.68243	0.20444
0.77834	0.26723
0.83428	0.090809
0.92099	0.22954
0.82698	0.25004
0.73458	0.25193
0.9911	0.087751
0.91685	0.22013
0.89907	0.2072
0.77992	0.28277
0.75959	0.13096
0.78474	0.31131
0.80997	0.24175
0.7831	0.22463
0.79449	0.16126
0.7423	0.14411
0.76576	0.090208
0.75602	0.18971
0.86863	0.20801
0.7913	0.26798
0.80634	0.25512
0.79772	0.23637
0.74776	0.23172
0.78133	0.30117
0.78323	0.22687
0.81924	0.21913
0.86319	0.313
0.82334	0.1757
0.82482	0.34543
0.85317	0.19076
0.8721	0.22576
0.8843	0.31814
0.88316	0.19019
0.7936	0.13475
0.82888	0.43428
0.82801	0.34305
0.8243	0.35513
0.9693	0.22641
0.9018	0.23633
0.82644	0.26243
0.89695	0.20805
0.45597	0.3545
0.52407	0.37289
0.62637	0.27038
0.44927	0.21171
0.5169	0.26898
0.51059	0.19209
0.67537	0.39376
0.66017	0.27944
0.64205	0.25691
0.51958	0.37382
0.65862	0.18144
0.67875	0.28279
0.56621	0.28827
0.70465	0.24431
0.86298	0.24309
0.71389	0.27193
0.72226	0.29432
0.62331	0.33768
0.54217	0.36703
0.56333	0.23481
0.70688	0.33857
0.63343	0.19229
0.60052	0.2303
0.57664	0.23916
0.63527	0.27758
0.75185	0.37281
0.54816	0.35407
0.68353	0.26148
0.75477	0.26712
0.78031	0.26882
0.57428	0.13726
0.64517	0.31538
0.70336	0.27585
0.60814	0.25212
0.76916	0.29706
0.75205	0.30813
0.6448	0.21714
0.48195	0.33671
0.58854	0.12839
0.71042	0.27813
0.65676	0.21097
0.73317	0.23203
0.66585	0.24098
0.86008	0.21645
0.72482	0.12642
0.40304	0.19823
0.58325	0.27533
0.48886	0.22726
0.70127	0.38532
0.66747	0.20975
0.6218	0.35636
0.49573	0.17829
0.67137	0.29775
0.59103	0.23324
0.68678	0.22672
0.52271	0.28972
0.54169	0.23563
0.59688	0.31531
0.79037	0.24167
0.60408	0.20691
0.83232	0.29533
0.69683	0.24711
0.47267	0.31688
0.55302	0.27419
0.52557	0.32085
0.54617	0.20954
0.55878	0.31014
0.4377	0.24234
0.65228	0.2164
0.86518	0.23404
0.79055	0.24275
0.62127	0.2277
0.5429	0.37218
0.61376	0.43241
0.6982	0.55283
0.79369	0.69851
0.80774	0.46337
0.56594	0.50885
0.86602	0.46583
0.83388	0.56102
0.766	0.52272
0.61567	0.62977
0.60825	0.56686
0.79279	0.50034
0.71906	0.43065
0.64808	0.51518
0.66991	0.38939
0.74323	0.23439
0.64168	0.61635
0.74156	0.60546
0.75462	0.4885
0.78396	0.50844
0.65577	0.26318
0.79775	0.52234
0.7312	0.46298
0.79115	0.313
0.71535	0.39983
0.84792	0.31875
0.81605	0.45113
0.7048	0.37384
0.66777	0.4693
0.78906	0.44188
0.8668	0.64376
0.72709	0.57031
0.73208	0.37294
0.71152	0.52686
0.78413	0.6781
0.61842	0.59306
0.64281	0.63892
0.73344	0.64907
0.67818	0.58619
0.665	0.65848
0.66071	0.64373
0.66853	0.63256
0.87034	0.5493
0.74304	0.57068
0.73649	0.59374
0.7083	0.47891
0.66627	0.62721
0.69569	0.41719
0.74894	0.6036
0.75804	0.51153
0.89233	0.59807
0.89922	0.44704
0.80788	0.47213
0.81211	0.44676
0.80292	0.51643
0.85437	0.64365
0.84861	0.57437
0.74275	0.51561
0.85435	0.35489
0.77289	0.38704
0.85017	0.48027
0.79378	0.49309
0.84165	0.59892
0.77875	0.35517
0.92241	0.3044
0.86337	0.18332
0.91528	0.52842
0.82976	0.51925
0.77886	0.45983
0.79064	0.59556
0.7582	0.58621
0.72902	0.58239
0.74612	0.53199
0.89882	0.51969
0.65242	0.50177
0.78788	0.3171
0.80121	0.61686
0.83977	0.43848
0.88124	0.58131
0.87436	0.37183
0.79667	0.41731
0.93275	0.61845
0.8394	0.63297
0.79115	0.69099
0.83838	0.55394
0.91772	0.60544
0.90387	0.30979
0.93837	0.27743
0.81637	0.34477
0.86543	0.61255
0.91086	0.5492
0.87101	0.62669
0.79805	0.50345
0.88646	0.56545
0.82358	0.53401
0.8494	0.47536
0.85659	0.34291
0.79064	0.50462
0.79133	0.39093
0.85686	0.62023
0.8206	0.59875
0.80164	0.59618
0.81575	0.533
0.84771	0.58107
0.89227	0.50342
0.86335	0.58738
0.81834	0.57255
0.77103	0.41115
0.83586	0.62438
0.8628	0.51789
0.81924	0.56041
0.84376	0.3287
0.80587	0.39659
0.83341	0.60397
0.81997	0.30396
0.83631	0.63129
0.81203	0.53091
0.89309	0.48669
0.86719	0.59654
0.88942	0.43793
0.74722	0.67611
0.57866	0.50116
0.71993	0.55252
0.68974	0.65141
0.71475	0.52577
0.68865	0.51152
0.85247	0.56022
0.66712	0.52192
0.72346	0.46932
0.72263	0.52565
0.78405	0.43399
0.7934	0.47412
0.86167	0.47608
0.83644	0.32383
0.76754	0.58194
0.82344	0.50043
0.72794	0.53039
0.9419	0.62164
0.79068	0.56725
0.68577	0.58535
0.73295	0.59432
0.71041	0.433
0.79256	0.5603
0.66231	0.63328
0.80003	0.64632
0.79589	0.59364
0.57346	0.57938
0.68167	0.65341
0.77559	0.54163
0.73102	0.59266
0.71834	0.57647
0.63118	0.5864
0.60784	0.46884
0.67642	0.60855
0.64891	0.55692
0.57788	0.51362
0.57851	0.60446
0.62937	0.56297
0.69692	0.3617
0.71929	0.57044
0.77925	0.60134
0.68633	0.42684
0.78028	0.61273
0.5323	0.5896
0.64212	0.46689
0.71484	0.60552
0.57806	0.66251
0.68588	0.54631
0.68695	0.6265
0.62539	0.5737
0.66349	0.60182
0.64756	0.56409
0.67909	0.50824
0.64961	0.58913
0.70962	0.66253
0.65347	0.62191
0.59517	0.45813
0.68021	0.46845
0.67269	0.57532
0.57861	0.60901
0.5216	0.59023
0.68442	0.51759
0.63331	0.53946
0.56992	0.44992
0.54983	0.5901
0.78777	0.59249
0.68794	0.57453
0.65734	0.34086
0.64373	0.62263
0.64547	0.45787
0.55344	0.57015
0.73806	0.51336
0.63388	0.33149
0.60926	0.25727
0.61685	0.40703
0.6264	0.20239
0.65297	0.34859
0.61586	0.1979
0.70186	0.020835
0.65381	0.33128
0.73972	0.42157
0.66181	0.58805
0.75876	0.54149
0.7107	0.90378
0.45225	0.85686
0.67558	0.80327
0.52523	0.85063
0.71163	0.88647
0.5414	0.79669
0.7203	0.8124
0.61181	0.71879
0.72092	0.92927
0.55804	0.83409
0.6591	0.94501
0.76485	0.971
0.52736	0.8443
0.61421	0.84077
0.60896	0.89222
0.70466	0.91302
0.6668	0.86925
0.57986	0.86229
0.62307	0.97103
0.60693	0.83414
0.61996	0.82606
0.63734	0.83966
0.73937	0.88678
0.52505	0.92739
0.65324	0.85782
0.57946	0.88513
0.63874	0.80239
0.59619	0.95311
0.61915	0.92326
0.74031	0.82435
0.60133	0.85512
0.7085	0.98529
0.56054	0.91735
0.67774	0.841
0.7716	0.85275
0.59879	0.92212
0.52151	0.85187
0.65267	0.96414
0.6292	0.91103
0.71008	0.8887
0.7435	0.86493
0.57276	0.91075
0.66207	0.91242
0.64837	0.86147
0.60697	0.82683
0.60721	0.76202
0.70658	0.73766
0.67108	0.91321
0.68988	0.59034
0.53734	0.55544
0.68992	0.59018
0.68055	0.66791
0.6902	0.65179
0.66195	0.73611
0.617	0.62982
0.63543	0.56644
0.87079	0.58514
0.81269	0.67971
0.82912	0.72544
0.73491	0.6285
0.91813	0.58546
0.73253	0.5579
0.87286	0.55886
0.79685	0.60314
0.83608	0.63333
0.87781	0.67316
0.82774	0.6392
0.929	0.59642
0.86204	0.5961
0.79249	0.5494
0.85714	0.61424
0.75495	0.68761
0.87569	0.63579
0.76326	0.60643
0.8367	0.60657
0.86412	0.68878
0.86354	0.66036
0.9273	0.63167
0.92441	0.6422
0.77468	0.58187
0.93214	0.54483
0.83972	0.61645
0.93974	0.5847
0.82593	0.68101
0.83523	0.55982
0.8124	0.56346
0.89113	0.61427
0.87607	0.65262
0.76412	0.63665
0.84387	0.60179
0.84767	0.71623
0.90877	0.63379
0.7911	0.60712
0.82815	0.61984
0.78746	0.65726
0.80815	0.64773
0.89989	0.61676
0.8305	0.62115
0.85936	0.63411
0.80793	0.70527
0.7578	0.68427
0.86085	0.66419
0.79067	0.52819
0.83026	0.54174
0.90141	0.67976
0.84737	0.61371
0.7446	0.61077
0.87028	0.68849
0.83409	0.58714
0.58345	0.74156
0.69972	0.60051
0.55965	0.63781
0.79528	0.6549
0.82661	0.73234
0.86256	0.78095
0.82424	0.61814
0.79365	0.58379
0.84279	0.61759
0.82844	0.64857
0.85017	0.62305
0.74142	0.50572
0.80102	0.6539
0.87585	0.54201
0.8594	0.68544
0.83129	0.60919
0.74384	0.56972
0.81188	0.66539
0.85612	0.70133
0.66138	0.70897
0.7221	0.58759
0.82763	0.67893
0.74019	0.56973
0.79397	0.65196
0.72935	0.61268
0.88698	0.51741
0.89307	0.59222
0.68576	0.52455
0.80099	0.56932
0.83091	0.69012
0.808	0.78969
0.88309	0.59513
0.78981	0.65559
0.99635	0.65979
0.87745	0.64131
0.74327	0.62482
0.90783	0.50141
0.83235	0.58438
0.79371	0.59204
0.75795	0.57962
0.91315	0.75261
0.80971	0.58912
0.81124	0.5807
0.83782	0.53518
0.82354	0.7653
0.78358	0.72756
0.86328	0.6452
0.7881	0.71243
0.89306	0.64714
0.85314	0.71452
0.79923	0.6717
0.81263	0.55234
0.91075	0.63321
0.85317	0.60854
0.71907	0.62263
0.85555	0.62313
0.82156	0.67283
0.76091	0.6104
0.89063	0.62392
0.85256	0.67554
0.8164	0.5804
0.80777	0.70386
0.80595	0.67579
0.87468	0.65094
1.0131	0.65516
0.73436	0.67392
0.78641	0.69979
0.84224	0.54821
0.80582	0.6475
0.71527	0.61139
0.85817	0.49726
0.84964	0.61335
0.80807	0.65716
0.72458	0.66738
0.8746	0.70178
0.91442	0.58851
0.91563	0.60139
0.95209	0.66793
0.84984	0.65201
0.86531	0.4834
0.79831	0.61291
0.86912	0.60637
0.65985	0.6293
0.88054	0.7123
0.78356	0.59889
0.79415	0.68525
0.78841	0.65427
0.84382	0.67378
0.80729	0.61802
0.81333	0.57199
0.88362	0.63027
0.87518	0.5308
0.76548	0.6725
0.79236	0.73905
0.80139	0.6881
0.7725	0.56667
0.84232	0.60545
0.82241	0.57951
0.85047	0.64504
0.82525	0.60588
0.88733	0.62075
0.84283	0.62953
0.82589	0.66204
0.78779	0.59902
0.83078	0.66963
0.88054	0.56898
0.77252	0.61053
0.8373	0.62311
0.81112	0.66812
0.85064	0.58821
0.79825	0.65464
0.8364	0.62144
0.78212	0.57317
0.84668	0.65356
0.79088	0.6732
0.88004	0.75239
0.79353	0.74139
0.82463	0.6259
0.83489	0.59225
0.8237	0.62745
0.8248	0.58652
0.80565	0.5469
0.84563	0.56253
0.82913	0.67288
0.76649	0.66428
0.77283	0.54092
0.76568	0.67273
0.80324	0.59983
0.73729	0.65833
0.81091	0.63498
0.7464	0.57841
0.81612	0.66632
0.77775	0.75184
0.83023	0.40968
0.81667	0.64736
0.84663	0.74794
0.8362	0.49684
0.84084	0.59137
0.84082	0.63388
0.84967	0.68609
0.80499	0.48051
0.78012	0.62241
0.79683	0.60911
0.79086	0.70347
0.83166	0.57444
0.78676	0.53647
0.79248	0.58029
0.708	0.66633
0.78694	0.69994
0.78997	0.63384
0.7626	0.61446
0.81036	0.71021
0.84773	0.57185
0.83091	0.65383
0.82761	0.53737
0.78522	0.62121
0.83326	0.59936
0.828	0.66037
0.79574	0.582
0.80969	0.56641
0.77395	0.61483
0.81156	0.60544
0.73336	0.63858
0.77625	0.59798
0.83844	0.58601
0.79826	0.67487
0.84665	0.76092
0.79798	0.59339
0.88864	0.47072
0.77467	0.57135
0.83126	0.5897
0.85729	0.56984
0.77841	0.64983
0.86303	0.55197
0.85153	0.48489
0.79731	0.55193
0.80091	0.61649
0.83888	0.58721
0.73464	0.70272
0.85867	0.64481
0.86111	0.62587
0.79594	0.64109
0.75103	0.62735
0.85589	0.60047
0.78505	0.63522
0.89704	0.69127
0.81735	0.5704
0.80994	0.70381
0.76349	0.60925
0.78876	0.5599
0.73924	0.52849
0.71166	0.48931
0.7948	0.63877
0.77013	0.60559
0.89648	0.70859
0.80342	0.66731
0.81462	0.71422
0.84278	0.65659
0.80598	0.63844
0.85937	0.66149
0.81507	0.63874
0.86066	0.67103
0.81255	0.70627
0.81039	0.69355
0.74776	0.62892
0.821	0.63821
0.80696	0.60405
0.85385	0.68889
0.75248	0.634
0.8467	0.63686
0.85457	0.58918
0.82435	0.73613
0.84464	0.66113
0.82363	0.7465
0.7301	0.62623
0.84512	0.58155
0.78525	0.75769
0.81759	0.58442
0.81977	0.62448
0.78307	0.74443
0.80703	0.62815
0.81834	0.64574
0.9397	0.60816
0.95139	0.74781
0.90615	0.30333
0.86513	0.43802
0.79769	0.423
0.84925	0.32552
0.82077	0.42737
0.71874	0.31015
0.76536	0.34706
0.74527	0.34247
0.85794	0.27625
0.74991	0.29496
0.85448	0.37678
0.77812	0.28718
0.78947	0.34008
0.77764	0.42776
0.80326	0.50124
0.85876	0.20748
0.82754	0.45187
0.76217	0.24409
0.77687	0.30817
0.7822	0.32717
0.77569	0.24588
0.80702	0.51873
0.77982	0.3115
0.74097	0.47869
0.79425	0.33768
0.83495	0.38077
0.85404	0.33914
0.79389	0.27811
0.8152	0.33351
0.73225	0.3815
0.83264	0.34298
0.87543	0.35126
0.79281	0.39875
0.76609	0.30645
0.73165	0.23531
0.7419	0.31573
0.75968	0.39174
0.77539	0.25376
0.8006	0.40055
0.77965	0.30024
0.76594	0.36893
0.88258	0.41631
0.84537	0.32899
0.84045	0.35029
0.80801	0.30325
0.78258	0.31711
0.89579	0.30721
0.76877	0.29392
0.77908	0.39248
0.85333	0.29365
0.78932	0.4847
0.83372	0.38101
0.43391	0.1522
0.61361	0.22321
0.64639	0.42983
0.54042	0.28812
0.62952	0.33214
0.58848	0.30523
0.5725	0.36279
0.56477	0.40217
0.59734	0.36303
0.57575	0.42894
0.554	0.3149
0.57994	0.34379
0.5194	0.33716
0.7015	0.38001
0.60212	0.33682
0.60393	0.35468
0.65785	0.29449
0.74446	0.27067
0.64247	0.39203
0.50098	0.29739
0.59763	0.31335
0.64613	0.38089
0.64781	0.29682
0.53464	0.34837
1.0057	0.34549
0.98602	0.31788
0.62803	0.45268
0.73885	0.32212
0.66124	0.31898
0.71084	0.25483
0.74958	0.31145
0.79836	0.26242
0.77349	0.43241
0.80349	0.32603
0.83425	0.31216
0.59576	0.40418
0.66527	0.33624
0.79839	0.2891
0.76444	0.29628
0.66836	0.4031
0.90005	0.30421
0.84278	0.38951
0.72852	0.34304
0.68077	0.37156
0.70344	0.4147
0.79912	0.37409
0.66965	0.30816
0.69315	0.30058
0.6893	0.35263
0.74875	0.35073
0.74356	0.29944
0.70136	0.33443
0.83179	0.35706
0.68716	0.308
0.61172	0.33184
0.76494	0.22001
0.80125	0.38073
0.75193	0.41249
0.70682	0.33591
0.69266	0.39842
0.84806	0.38497
0.87438	0.3866
0.88245	0.24187
0.78755	0.3389
0.68087	0.29198
0.67614	0.30231
0.67244	0.39366
0.71782	0.33781
0.65524	0.34986
0.69227	0.41442
0.78303	0.3974
0.71773	0.3575
0.74027	0.35669
0.72759	0.41153
0.82744	0.34441
0.77489	0.31014
0.73451	0.36574
0.64337	0.3055
0.66708	0.29463
0.6888	0.26515
0.55277	0.36922
0.60981	0.36691
0.57045	0.40968
0.88876	0.36573
0.64147	0.38071
0.5959	0.33532
0.73737	0.46985
0.88217	0.35748
0.80862	0.33189
0.81699	0.31973
0.85034	0.31327
0.85038	0.37287
0.77025	0.27754
0.71595	0.38254
0.8018	0.43295
0.72853	0.27716
0.82832	0.30243
0.83586	0.44485
0.84602	0.30193
0.70964	0.40287
0.81689	0.30537
0.84488	0.3355
0.9292	0.35703
0.73239	0.31167
0.72867	0.28486
0.94109	0.36085
0.67842	0.34503
0.76696	0.28113
0.731	0.29172
0.82869	0.39809
0.75913	0.40343
0.81105	0.37984
0.80235	0.3442
0.74006	0.28432
0.89173	0.32646
0.72448	0.41196
0.78498	0.4391
0.90655	0.29137
0.89797	0.42717
0.75697	0.36859
0.83137	0.39353
0.81977	0.24469
0.78062	0.29281
0.87982	0.29613
0.82829	0.38681
0.82021	0.36601
0.79388	0.32437
0.77722	0.2519
0.82055	0.34891
0.79051	0.28563
0.88398	0.3864
0.77685	0.35177
0.81626	0.31699
0.8038	0.37818
0.78415	0.42677
0.82022	0.249
0.8519	0.37955
0.89694	0.42788
0.7713	0.38997
0.86961	0.37673
0.90962	0.40423
0.83915	0.33208
0.85149	0.34658
0.82827	0.29732
0.78083	0.38685
0.84056	0.28472
0.71718	0.40506
0.82065	0.365
0.82589	0.39006
0.72959	0.43629
0.78202	0.532
0.69833	0.37711
0.82009	0.45438
0.70399	0.32739
0.80513	0.44294
0.73989	0.40955
0.79212	0.36358
0.72679	0.35521
0.795	0.33589
0.82971	0.40361
0.8179	0.41487
0.78439	0.32924
0.80769	0.27538
0.745	0.43979
0.84482	0.40355
0.77937	0.33392
0.87511	0.40791
0.74289	0.42675
0.77417	0.51001
0.77292	0.45018
0.88499	0.38032
0.81871	0.4704
0.89591	0.48266
0.78352	0.37328
0.8297	0.39181
0.84902	0.44002
0.7688	0.42179
0.80706	0.33212
0.94521	0.3684
0.8821	0.38114
0.85245	0.41694
0.77291	0.54485
0.88282	0.40298
0.8531	0.41849
0.81835	0.42613
0.74211	0.49056
0.70598	0.4985
0.74012	0.51339
0.72914	0.41093
0.73652	0.53612
0.75611	0.45416
0.7117	0.43865
0.66702	0.51751
0.68588	0.48923
0.73839	0.46406
0.75924	0.41803
0.72861	0.53325
0.75825	0.47073
0.74994	0.5311
0.73323	0.48445
0.76249	0.42857
0.78675	0.38125
0.71168	0.50358
0.71657	0.38701
0.71235	0.39155
0.75446	0.40144
0.77607	0.49409
0.80676	0.50533
0.7563	0.39937
0.64848	0.36906
0.81695	0.4124
0.71336	0.46377
0.70254	0.79781
0.72164	0.88641
0.7967	0.7725
0.72241	0.77035
0.80471	0.83532
0.6865	0.78311
0.71803	0.81334
0.7542	0.81401
0.72454	0.71033
0.72586	0.73112
0.86447	0.8119
0.81996	0.79659
0.79352	0.69494
0.91178	0.74206
0.86632	0.89547
0.84217	0.76323
0.85135	0.78452
0.91256	0.85256
0.77059	0.84506
0.93914	0.64266
0.90575	0.83221
0.94731	0.70475
0.91373	0.81312
0.91815	0.81349
0.86769	0.79876
0.8395	0.8464
0.85284	0.82291
0.81802	0.69875
0.8899	0.86134
0.92049	0.80153
0.93872	0.79424
0.91246	0.72048
0.79876	0.8252
0.85947	0.69645
0.88946	0.78013
0.84199	0.80169
0.8739	0.83318
0.89871	0.83561
0.87189	0.68088
0.91232	0.83832
0.91424	0.82338
0.85271	0.70141
0.9115	0.81959
0.95119	0.72692
0.8673	0.83766
0.90168	0.77666
0.91029	0.86682
0.89576	0.78787
0.96682	0.75984
0.84773	0.81239
0.75736	0.85501
0.89952	0.88526
0.90835	0.84891
0.91263	0.90294
0.9032	0.82699
0.89699	0.74894
0.59308	-0.040539
0.94971	0.12953
0.89997	0.25239
0.9404	-0.503
0.84347	-0.026568
0.8471	0.19066
0.83109	-0.66156
0.84325	-0.1405
0.92525	0.1191
0.88051	-0.030174
0.84823	-0.13251
0.89594	-0.31517
0.85779	0.10689
0.86401	0.31087
0.88117	-0.11158
0.90229	0.15912
0.88395	0.55899
0.94426	0.63517
0.94394	0.61478
0.89845	0.66448
0.92432	0.69079
0.91849	0.81048
0.90151	0.67283
0.87837	0.72522
0.9096	0.76736
0.89884	0.71227
0.91802	0.69348
0.91879	0.7064
0.84867	0.73411
0.87192	0.69383
0.81557	0.69943
0.89149	0.76364
0.87355	0.65021
0.89815	0.72842
0.89645	0.77342
0.88038	0.67908
0.70565	0.66531
0.83706	0.66369
0.85406	0.64251
0.84355	0.68678
0.8228	0.63418
0.8159	0.70933
0.74315	0.67664
0.84114	0.6021
0.84801	0.78579
0.82473	0.64036
0.82724	0.67692
0.88091	0.64815
0.77804	0.69254
0.85026	0.54795
0.7366	0.60741
0.85384	0.58643
0.8627	0.74909
0.87225	0.66252
0.76735	0.69037
0.83387	0.78629
0.89946	0.70588
0.82228	0.58523
0.85759	0.59725
0.78829	0.68338
0.82009	0.67217
0.81663	0.62665
0.89486	0.70998
0.80788	0.69131
0.7533	0.70922
0.77937	0.73238
0.76636	0.72474
0.7993	0.71264
0.79467	0.66714
0.80072	0.64364
0.68339	0.63264
0.7682	0.65005
0.79465	0.7167
0.75215	0.70041
0.92922	0.71815
0.93222	0.65856
0.85755	0.71027
0.87249	0.64051
0.77966	0.65209
0.83295	0.63119
0.78807	0.65013
0.80562	0.66519
0.83879	0.66573
0.83401	0.63217
0.78913	0.61159
0.84645	0.70089
0.81164	0.66606
0.81319	0.71012
0.8589	0.70314
0.84774	0.70728
0.80474	0.67468
0.83022	0.71021
0.87652	0.77916
0.84563	0.6102
0.89876	0.79478
0.76907	0.65003
0.80288	0.58773
0.80009	0.65948
0.81458	0.61178
0.83688	0.63546
0.87525	0.60648
0.82123	0.63619
0.87351	0.65315
0.86024	0.68539
0.8355	0.67178
0.78862	0.64634
0.8347	0.5782
0.76566	0.63202
0.84724	0.6929
0.78757	0.59678
0.77823	0.7064
0.82679	0.70961
0.82867	0.63564
0.80533	0.54628
0.83315	0.57337
0.82431	0.69172
0.81833	0.61145
0.82214	0.59165
0.82292	0.53457
0.88202	0.623
0.88189	0.61686
0.89268	0.58669
0.8504	0.62053
0.71059	0.67566
0.84426	0.66797
0.86357	0.67103
0.88974	0.63411
0.85869	0.71277
0.81072	0.60856
0.78004	0.6558
0.83153	0.55449
0.84894	0.68312
0.84844	0.60692
0.85707	0.60155
0.80837	0.6551
0.84393	0.64718
0.85907	0.59136
0.79645	0.6455
0.85831	0.6172
0.83978	0.64615
0.87734	0.69996
0.85662	0.6093
0.79929	0.66867
0.80846	0.62313
0.86474	0.63579
0.83395	0.65792
0.81468	0.59492
0.82268	0.66679
0.80385	0.56869
0.80093	0.64499
0.82623	0.68703
0.82561	0.65342
0.82021	0.66283
0.78718	0.63657
0.86751	0.64724
0.7806	0.66158
0.83605	0.63412
0.82962	0.76513
0.84086	0.70766
0.86054	0.67494
0.79253	0.81014
0.83864	0.80351
0.81729	0.6132
0.80865	0.83474
0.78934	0.68745
0.80394	0.77
0.8183	0.7831
0.72354	0.6537
0.7993	0.79723
0.67076	0.70765
0.71398	0.74746
0.71639	0.68033
0.65685	0.71147
0.78266	0.84472
0.82832	0.68392
0.82426	0.60977
0.80123	0.88786
0.88717	0.64316
0.72239	0.68756
0.7452	0.77546
0.77996	0.83952
0.7556	0.73913
0.82171	0.94378
0.77721	0.55228
0.97844	0.80349
0.97431	0.91348
0.97558	0.59295
0.99343	0.6745
0.97778	0.8048
0.96364	0.73623
0.95665	0.7936
0.98965	0.84164
0.98573	0.79597
0.96741	0.72609
1.0072	0.68343
0.96294	0.84391
0.99629	0.80109
1.0091	0.76131
0.99895	0.75064
0.98566	0.65638
1.0049	0.61782
1.0156	0.71187
1.0233	0.83504
0.99709	0.89402
0.94857	0.76658
0.98573	0.75511
0.98713	0.55741
1.0056	0.87338
1.001	0.71778
1.0119	0.79293
0.99803	0.57606
0.98947	0.52076
1.0006	0.58779
1.0027	0.57905
0.99996	0.46015
1.012	0.61339
0.98702	1.0989
0.98791	0.76841
0.98631	0.74719
1.0019	1.1223
1.0247	0.84873
0.97425	0.70164
0.99646	0.77469
1.0215	0.77453
1.0103	0.79568
0.99767	0.74845
1.0059	0.75252
0.96536	0.92451
0.98971	0.86276
1.0071	0.822
0.99385	0.71048
0.97953	0.82883
0.98865	1.0811
0.98134	0.66353
0.99774	0.94434
0.99034	1.0458
0.98545	0.89026
1.0055	1.0365
0.99807	0.64927
0.99122	1.0199
0.99642	0.94252
1.0221	0.70974
1.0138	0.68449
0.96913	0.7498
0.98664	0.866
0.98956	0.96343
0.97588	1.0165
0.97972	0.79715
0.97875	0.64935
0.97834	0.80154
0.98942	0.78824
0.97648	0.8093
0.9877	0.74883
0.99573	0.8614
0.98796	0.78481
0.99881	0.68775
1.0109	0.95968
1.0086	0.59635
0.98717	0.71736
1.0081	0.84031
1.0131	1.0602
1.0307	0.91989
0.97552	0.57185
1.0032	0.99571
0.99709	0.78983
0.98541	0.82929
0.99898	0.67468
0.98178	0.8881
1.0274	0.9425
0.98802	0.80801
0.98057	0.94669
0.98889	0.83433
1.0183	0.82547
1.0285	1.0621
1.0018	1.0733
0.99949	0.69755
1.0157	0.7482
0.99031	0.86781
1.0225	0.72192
1.0125	0.85296
0.99979	0.63131
1.0095	0.66203
1.0257	0.92365
0.97632	0.88853
0.93613	0.85564
1.0059	0.77952
1.0262	0.72853
0.96604	0.70648
0.98544	0.68764
1.013	1.0499
0.99587	0.75362
0.97968	0.78754
0.97967	0.7081
1.0053	0.88082
0.98867	0.89311
0.9826	0.89416
1.0111	0.69188
0.99734	0.4621
1.0174	0.72636
1.0001	0.7441
0.99567	0.93808
1.0202	0.76709
1.0091	0.81907
0.99891	0.85931
0.984	0.73095
0.99784	0.78119
0.99767	0.77988
0.99005	0.87809
1.023	0.98878
0.99654	0.9939
0.98965	0.7221
0.99314	0.82135
1.0112	1.0314
1.0016	0.94854
0.98909	0.82157
1.0035	0.99221
1.0126	0.87787
1.0126	0.80512
0.98398	0.7019
0.98838	0.82413
1.004	0.68267
0.97737	0.57716
1.0022	1.1862
0.99929	0.70514
0.98046	0.90465
0.98991	0.75424
0.99523	0.84138
0.99313	0.64245
0.99827	0.89193
1.0238	0.57015
0.985	0.92462
0.97746	0.70601
0.97842	0.74641
0.98673	0.68297
0.9844	0.77091
0.9932	0.78895
0.99539	0.99418
0.99133	0.83247
0.99468	0.6624
1.0125	0.95538
0.99003	0.67808
0.99228	0.82212
0.99466	0.87425
1.0077	0.66677
1.0153	0.82972
1.0084	0.87458
1.0182	0.92612
1.0039	0.79327
1.008	0.60812
1.009	1.2057
1.0049	0.83403
1.017	0.54552
0.99407	0.85262
0.98672	0.81188
1.002	0.77687
1.0288	0.82466
1.0099	0.61044
0.98969	0.7794
0.98582	0.80575
1.0008	1.0303
1.0081	0.76964
1.007	0.89169
1.0072	0.95194
0.98211	0.97493
0.97892	0.97459
1.0087	0.92923
0.9952	0.96288
1.0045	0.99379
1.0057	0.95216
0.98806	0.92861
1.0021	0.98169
1.0245	0.95311
1.0197	0.99236
1.0158	0.97058
1.0077	0.99074
1.0076	0.99123
1.0073	0.99089
0.97723	0.96528
0.95703	1.0045
1.0202	0.93795
0.98997	0.97708
1.0081	0.98488
0.99171	0.96118
0.9864	0.97785
1.0021	0.98255
0.96172	0.94442
1.0068	0.94028
0.98211	0.98561
1.0055	0.96313
0.9945	0.99179
0.99313	0.92373
0.99996	0.9674
0.96763	1.0014
0.9976	0.98737
0.99785	0.97595
0.98356	0.97432
0.9987	0.99509
0.98963	0.99224
0.99695	0.96786
1.0075	0.97655
1.0244	0.96468
1.0035	0.95549
0.99069	0.97065
0.99097	0.97728
0.97196	0.97882
1.0079	0.93173
0.98743	0.97084
0.97182	0.99454
1.0005	0.97569
0.99612	1.0051
0.97312	0.98171
1.016	0.99442
0.99407	0.95658
1.0032	0.98833
1.0297	0.94615
1.0039	0.94078
1.0015	0.96166
0.99763	0.98803
0.98954	0.98559
0.97839	0.96151
0.98992	0.97857
0.95553	0.97612
1.0046	0.96902
1.0064	0.95684
1.0259	1.0107
0.9941	0.99295
0.99385	1.0225
1.0074	0.98126
0.99373	0.97326
0.98315	0.99478
0.96821	0.97543
0.98858	0.98279
0.99323	0.95806
1.0038	0.97469
0.99505	0.99819
0.99825	0.96355
1.0098	0.97413
1.0094	0.9915
0.97656	0.99373
0.97383	0.98801
0.98684	0.96465
0.99546	0.96322
0.98528	0.99861
1.0048	1.0074
1.0071	0.97413
0.99521	0.98941
0.37617	0.95445
0.42743	0.98733
0.48796	0.9815
0.29112	0.95553
0.37576	1.0027
0.32751	0.95769
0.47645	0.97116
0.319	0.9882
0.39299	1.0186
0.53959	0.96994
0.33488	0.98041
0.18162	0.97881
0.11186	0.9872
0.37528	0.96362
0.29358	1.0016
0.42884	0.93437
0.33511	0.99294
0.38885	0.97428
0.35969	0.98978
0.40139	0.99493
0.57169	0.98165
0.4305	0.98674
0.44373	0.96019
0.31222	0.95495
0.35566	0.97876
0.616	0.98698
0.48153	0.95735
0.48122	0.99193
0.22728	0.926
0.54596	0.97251
0.56979	0.9581
0.55753	0.98209
0.49486	0.98914
0.51693	0.98046
0.35381	1.0174
0.43307	0.9966
0.29681	0.9399
0.38198	0.94656
0.42818	0.92433
0.40696	1.0072
0.38096	0.96909
0.34734	0.9827
0.33592	1.0159
0.63734	0.97375
0.46644	0.9357
0.41272	0.96397
0.48154	0.95087
0.7145	0.91913
0.4888	0.98453
[truncated: 4,566 more rows]
