# Supplementary material for: Fuzzy supertertiary interactions within PSD-95 enable ligand binding
Source: eLife. 2022 Sep 7;11:e77242. doi: 10.7554/eLife.77242 (PMC9581536; doi:10.7554/eLife.77242)
Supplement: Source code 1. — Included are scripts to align 2 channel FRET images, extract time traces for intensity maxima, manually select single molecule traces and calculate FRET efficiency from selected molecules. A README file is added to aid in implementation of the scripts with MATLAB. [file elife-77242-code1.zip]

Archive with 16 entries (14 files):
- BowenLab_DataAnalysis/
- BowenLab_DataAnalysis/220818 README.docx
- BowenLab_DataAnalysis/BowenLabMovieProcessor.m
- BowenLab_DataAnalysis/BowenLab_Find_Bead_Offset.m
- BowenLab_DataAnalysis/BowenLab_FRET_Analysis/
- BowenLab_DataAnalysis/BowenLab_FRET_Analysis/AnalyzeEdgesITX.m
- BowenLab_DataAnalysis/BowenLab_FRET_Analysis/AnalyzeEdgesPROC.asv
- BowenLab_DataAnalysis/BowenLab_FRET_Analysis/AnalyzeEdgesPROC.m
- BowenLab_DataAnalysis/BowenLab_FRET_Analysis/autoITX2.m
- BowenLab_DataAnalysis/BowenLab_FRET_Analysis/BowenLab_FRET_Analysis.m
- BowenLab_DataAnalysis/BowenLab_FRET_Analysis/CreateGaussScaleSpace.m
- BowenLab_DataAnalysis/BowenLab_FRET_Analysis/DynamicsITXProcessor.m
- BowenLab_DataAnalysis/BowenLab_FRET_Analysis/FindLocalExtrema.m
- BowenLab_DataAnalysis/BowenLab_FRET_Analysis/GaussianKernel1D.m
- BowenLab_DataAnalysis/BowenLab_FRET_Analysis/RegionStats.m
- BowenLab_DataAnalysis/BowenLab_PruningTraceViewer.m
