# Supplementary material for: Fuzzy supertertiary interactions within PSD-95 enable ligand binding
Source: eLife. 2022 Sep 7;11:e77242. doi: 10.7554/eLife.77242 (PMC9581536; doi:10.7554/eLife.77242)
Supplement: Source code 1. — Included are scripts to align 2 channel FRET images, extract time traces for intensity maxima, manually select single molecule traces and calculate FRET efficiency from selected molecules. A README file is added to aid in implementation of the scripts with MATLAB. [file elife-77242-code1.zip › BowenLab_DataAnalysis/BowenLab_FRET_Analysis/CreateGaussScaleSpace.m]

function [ space ] = CreateGaussScaleSpace( data, deriv, scales )
% space = CreateGaussScaleSpace( data, deriv, scales )
% Computes the Gaussian scale space of a 1D data set.  (Scale parameters
% are in data-spacing units.)
% Input:
%   data        A 1D data set
%   deriv       The order of Gaussian scale space to compute (e.g. 0 is a
%               smoothing scale space; 1 is an edge detecting scale space)
%   scales      A list (vector) of scales to compute
% Output:
%   space       A scale space representation of the input data

% defaults
if (nargin < 3)
    scales = 1:20;
end
if (nargin < 2)
    deriv = 0;
end

for i = 1:length(scales)
    scale = scales(i);
    
    % Find the gaussian kernel, convolve
    g = GaussianKernel1D(scale, deriv);
    
    % we have to pad the data to avoid the derivative blowing up at the
    % boundaries
    padData = [data(1)*ones(length(g),1); data; data(end)*ones(length(g),1)];
    fData = conv(padData, g);
    
    % Resize the filtered data
    offset = (length(fData) - length(data)) / 2;
    fData = fData(offset:offset+length(data)-1);
    space(:,i) = fData;
end;
    
