# Supplementary material for: Fuzzy supertertiary interactions within PSD-95 enable ligand binding
Source: eLife. 2022 Sep 7;11:e77242. doi: 10.7554/eLife.77242 (PMC9581536; doi:10.7554/eLife.77242)
Supplement: Source code 1. — Included are scripts to align 2 channel FRET images, extract time traces for intensity maxima, manually select single molecule traces and calculate FRET efficiency from selected molecules. A README file is added to aid in implementation of the scripts with MATLAB. [file elife-77242-code1.zip › BowenLab_DataAnalysis/BowenLab_FRET_Analysis/GaussianKernel1D.m]

function [ kernel ] = GaussianKernel1D( scale, deriv, width )
% GaussianKernel1D( sigma, deriv, width ) Creates a centered Gaussian
% kernel of the specified derivative order and the specified scale. The
% width parameter specifies how many sigma from the center the kernel
% should extend.
if (nargin < 3)
    width = 3;
end;
% sigma = sqrt(scale/(2*pi));
sigma = scale;
range = 1:2*width*(ceil(sigma)) + 1;
center = range(ceil(length(range)/2));
derivs(1,1:length(range)) = 1;
derivs(2,1:length(range)) = -((range-center)/(sigma^2));
derivs(3,1:length(range)) = ((range-center).^2 - (sigma^2))/(sigma^4);
derivs(4,1:length(range)) = -((range-center).^3 - 3 * (sigma^2) * (range-center))/(sigma^6);
derivs(5,1:length(range)) = ((range-center).^4 - 6 * (sigma^2) * (range-center).^2 + 3 * (sigma^4))/(sigma^8);
kernel = (1/(sigma*sqrt(2*pi))) * exp(-((range-center).^2)/(2*sigma^2));
kernel = kernel .* derivs(deriv+1,:);
